# Supplementary material for: TXNIP loss expands Myc-dependent transcriptional programs by increasing Myc genomic binding
Source: PLoS Biol. 2023 Mar 17;21(3):e3001778. doi: 10.1371/journal.pbio.3001778 (PMC10058090; doi:10.1371/journal.pbio.3001778)
Supplement: S1 Data — (XLSX) [file pbio.3001778.s011.xlsx]

## Sheet: Fig1B
	Myc			Tubulin				Normalized Myc
Parental_1	6145.93			Parental_1	6427.64			Parental_1	0.956173
Parental_2	5137.47			Parental_2	5307.1			Parental_2	0.968036
Parental_3	7511			Parental_3	7809.93			Parental_3	0.961725
TKO_1	6320.59			TKO_1	6545.52			TKO_1	0.965636
TKO_2	7588.88			TKO_2	7816.23			TKO_2	0.970914
TKO_3	7180.42			TKO_3	7702.35			TKO_3	0.932238

## Sheet: Fig1C
GENESET	NES	k/K	FDR q-value
REACTOME_CELL_CYCLE	1.54669	0.134199	0.140149
REACTOME_TRANSLATION	1.98155	0.186441	0.0250396
REACTOME_METABOLISM_OF_RNA	2.39534	0.147321	0
REACTOME_THE_CITRIC_ACID_CYCLE	2.57075	0.174157	0
HALLMARK_OXIDATIVE_PHOSPHORYLATION	1.69	0.235	0.099
HALLMARK_TGF_BETA_SIGNALING	1.78	0.277778	0.081
HALLMARK_MYC_TARGETS_V1	1.85	0.145	0.102

## Sheet: Fig2B
GENESET	NES	k/K	FDR q-value
REACTOME_CELL_CYCLE	-2.96391	0.538	0
REACTOME_TRANSLATION	-3.70019	0.667	0
REACTOME_METABOLISM_OF_RNA	-3.88729	0.665	0
HALLMARK_E2F_TARGETS	-3.56566	0.835	0
HALLMARK_MYC_TARGETS_V1	-3.69885	0.89	0
HALLMARK_MYC_TARGETS_V2	-3.75513	0.948	0

## Sheet: Fig2D
Gene_name	log2 FC TKO vs Parental	log2 FC TKO+simyc vs TKO+sictrl
G0S2	2.15719	-0.291947
APCDD1L	1.83499	0.235241
AKR1C3	1.74544	0.33151
SERPINA1	1.61519	0.318794
INSYN2B	1.57697	0.552475
TNFRSF1B	1.57598	0.278535
RGS4	1.54321	0.468895
HS3ST1	1.53909	0.282548
CCDC3	1.5028	0.46457
COL6A3	1.46886	0.231669
IGFBP3	1.38759	0.265396
CCDC80	1.36451	0.763179
STEAP1	1.35724	-1.25475
HIPK2	1.35549	-1.07106
RAPH1	1.34371	-0.198
CD74	1.33942	0.213449
SORL1	1.30813	0.264515
AL135905.2	1.29176	-0.565801
TLR2	1.27407	0.289462
TOMM5	1.23513	-0.634793
GASK1B	1.19756	0.715949
STMN3	1.19092	0.459411
MIF	1.17135	-0.285168
FAT4	1.16993	0.229945
LONRF2	1.16526	-0.311884
MAP2	1.15424	0.65708
AREG	1.13576	-0.31454
LSM6	1.10725	-0.361211
RPL17	1.10199	-0.495536
GPR39	1.09846	0.275597
CRIP2	1.06791	0.617675
SLC37A2	1.06286	0.359712
PODXL	1.04927	0.238175
PRNP	1.04404	0.201499
ZNF175	1.03566	0.202521
EPHX1	1.03337	0.377266
B3GALT5	1.03112	-0.292739
CNIH3	1.02	0.383187
ADGRA3	1.01944	-0.554227
LINC02009	1.00686	0.42498
RPS25	0.997921	-0.459092
INPP4B	0.982301	0.175899
SNHG8	0.981742	-0.731195
SLC7A11	0.978528	-0.189081
SH3D19	0.974642	0.145809
GAR1	0.966876	-0.488104
HLA-B	0.965534	0.341386
SLC20A1	0.954536	-0.271011
BST2	0.95174	0.334612
EPG5	0.95171	0.391509
C11orf68	0.946811	0.331105
TIMM8B	0.943004	-0.284226
RPL37	0.942703	-0.403077
TGM2	0.927268	0.22992
RPS23P8	0.924007	-0.549498
AC090409.1	0.917958	0.291418
TXNL1	0.917901	-0.154224
ATP10D	0.91669	0.180291
STC1	0.913284	-0.715493
CPOX	0.907595	0.193842
KLF13	0.906765	0.292598
GRIK2	0.886638	0.70576
PRLR	0.886482	0.671688
EIF4E	0.883118	-0.316527
SNRPD1	0.880179	-0.466727
NME2	0.877187	-0.27519
ATP5MC3	0.874308	-0.162956
GSTA4	0.874307	0.23576
C18orf54	0.874263	-0.335098
FCGRT	0.872575	0.862987
NQO1	0.862236	0.179224
KITLG	0.848896	0.230744
AFAP1L1	0.846598	0.296257
CTSS	0.841546	0.192834
TLN2	0.839123	0.25003
FZD7	0.836628	0.274841
RPL31	0.835996	-0.372165
BDH2	0.835373	0.269065
GPR1	0.825471	0.408458
CFLAR	0.821325	0.137398
PLPP3	0.819902	0.376749
S100A4	0.81798	0.166376
EMP1	0.816936	0.132163
FKBP7	0.809771	-0.229031
TIFA	0.8089	-0.23885
TRMT112	0.806127	-0.154729
NAV1	0.806026	0.263533
RPS20	0.80461	-0.191215
ZC3HAV1L	0.79929	-0.550996
ACSS1	0.797461	0.214613
AC016831.1	0.793101	-0.471868
HAUS1	0.785051	-0.326793
TCN1	0.781758	0.468148
ATP5F1A	0.773193	-0.112456
NCK2	0.771859	0.19825
HCAR1	0.771629	0.309702
KLHDC8B	0.771002	0.602362
OSBPL6	0.770634	-0.337371
NAV3	0.767573	-0.306711
RPL41	0.762756	-0.31827
ADAMTS12	0.760703	0.409927
FOSL1	0.757771	-0.214521
E2F5	0.755403	-0.437303
DANCR	0.755134	-0.456797
ZFYVE28	0.752068	0.236834
ALPK1	0.745931	0.269145
ME2	0.745264	-0.471004
CHST10	0.745101	-0.189929
PCDHGB2	0.745051	0.434592
CLU	0.744364	0.335896
ANKRD17	0.74379	-0.187559
FBXO17	0.739529	-0.23116
PSD4	0.736568	0.432543
TXK	0.736565	0.535147
VEGFB	0.735608	0.363351
AL161431.1	0.732545	-0.361209
RPL38	0.732424	-0.36978
GCNT1	0.73242	0.294051
ZBED3	0.729452	-0.226507
SLC35F2	0.7269	-0.562913
MACF1	0.726402	-0.124558
NPAS2	0.725531	0.225858
PCOLCE2	0.723282	-0.527863
HIVEP3	0.723144	-0.190637
EIF5B	0.72251	-0.363672
CYP2U1	0.722423	0.371845
HTR1D	0.720844	0.276017
MTHFD2L	0.718647	-0.270749
FAM86C2P	0.717757	-0.358379
SSBP1	0.716195	-0.309034
CDON	0.71594	0.281494
PLPP4	0.711878	0.271826
UXS1	0.708818	0.211245
PTK2B	0.704102	0.250724
BMP4	0.703957	0.344457
ENDOD1	0.701603	0.416184
MAP4K4	0.700674	-0.138378
MRPL1	0.695257	-0.299232
AP1AR	0.692391	-0.411183
PSMA3-AS1	0.692338	-0.302303
OCIAD2	0.690259	0.191252
TANC1	0.686716	0.287751
TMEM237	0.686644	-0.23072
HMGN2	0.68459	-0.190378
HMGB2	0.682093	-0.201374
STIM2	0.68201	-0.335639
RIF1	0.681897	-0.361002
TBCA	0.680908	-0.235948
THRA	0.680535	0.241992
ATOX1	0.680426	0.171882
NDUFS5	0.679236	-0.167746
ZC3H8	0.674485	-0.573726
SRXN1	0.673296	-0.317575
FUT8	0.670552	0.184389
INTU	0.667339	-0.342017
MIA2	0.667269	0.255371
NPM3	0.664815	-1.10108
KIAA1109	0.66452	0.214932
CCDC68	0.661982	0.231494
GJA3	0.657976	-0.346663
COX7B	0.65326	-0.133112
PATJ	0.653231	0.276369
EMP3	0.653166	0.168835
BHLHE41	0.652357	0.373328
ATP1B1	0.650212	0.288213
C4orf46	0.650122	-0.468662
CFAP97	0.648652	-0.414143
FTL	0.647078	0.330866
PXK	0.645847	-0.159362
ADH5	0.637467	0.137271
MACIR	0.637103	-0.281188
NAAA	0.636663	-0.211666
METTL8	0.636573	-0.564437
ATP5MD	0.636156	-0.690408
HTT	0.635159	0.169903
UGGT1	0.635095	-0.167832
WDR12	0.632623	-0.677237
SELENOH	0.630812	0.176678
PPP1R14B	0.629079	-0.327127
RAMP1	0.629068	0.285503
SERPINH1	0.627272	0.255697
MRPL52	0.626508	-0.196789
PLA2G12A	0.62612	-0.363732
RPL13AP5	0.620109	-0.446479
POGLUT3	0.616169	-0.142861
C1orf21	0.614704	0.348482
ANAPC1	0.613559	-0.39399
FAM114A1	0.61195	0.51282
MRPS18C	0.6116	-0.170523
RPS24	0.609921	-0.655322
SDAD1	0.609475	-0.239879
DOP1B	0.609009	0.267537
CKS2	0.608212	-0.226198
EMC3-AS1	0.606816	-0.366641
ENY2	0.606422	-0.155242
FAM3C	0.604951	0.308389
SLC25A6	0.603595	-0.148337
PACRGL	0.602341	-0.307618
PSMA6	0.598114	-0.259209
PTPRJ	0.597456	0.15901
ZGRF1	0.59736	-0.291442
GPATCH4	0.59581	-0.90794
NFKB1	0.59534	-0.26861
IFI27L2	0.594733	0.291978
EXOC4	0.593379	0.160136
NARS1	0.592174	-0.143173
SPRY2	0.589812	0.168324
ANKRD50	0.589747	-0.157587
CCNA2	0.58948	-0.33257
NUP35	0.587922	-0.634711
RPL10A	0.585847	-0.542178
NIF3L1	0.585225	-0.394638
GSTCD	0.584597	-0.378237
PLK4	0.581983	-0.388125
PIGW	0.581781	-0.677652
CENPE	0.581734	-0.452702
CWC22	0.581484	-0.205905
RPL34	0.57909	-0.407859
RAB3GAP1	0.578413	0.154666
HSPE1	0.576029	-0.540577
ING3	0.572784	-0.24954
RAVER2	0.572111	-0.334021
NUP205	0.570408	-0.539164
CAPRIN2	0.570211	0.175566
MAD2L1	0.56993	-0.573626
DCUN1D5	0.569351	-0.441332
MMP14	0.569313	0.245718
CABLES1	0.568981	0.355169
HAT1	0.565244	-0.18827
MCM6	0.564304	-0.311303
MRPL11	0.562138	-0.370322
TMA7	0.560396	-0.284979
LIN54	0.560323	-0.244524
DYNLL2	0.559904	0.159828
SGO2	0.558155	-0.378016
H2AZ1	0.556929	-0.196841
SLC25A12	0.556742	-0.491593
PRRC2C	0.556457	-0.219053
EVC	0.556444	0.340615
DYNC1I2	0.556029	0.138362
SLIRP	0.55314	-0.418159
EXOSC9	0.553075	-0.335557
ADIRF	0.551787	0.498835
C5orf34	0.54906	-0.409748
HNRNPD	0.54712	-0.322595
LYAR	0.546605	-0.772149
LAMB3	0.543366	0.181837
WDR75	0.543332	-0.626555
POLR2B	0.542535	-0.173713
SKP2	0.540697	-0.599339
SPATA5	0.53977	-0.344431
CYREN	0.539497	-0.144327
SMG1	0.539023	-0.151632
SIPA1	0.537353	0.278356
SPC25	0.534672	-0.285226
RAPGEF2	0.533696	0.21376
COA4	0.533509	-0.500005
TMA16	0.53309	-0.572993
MSANTD2	0.531495	-0.288952
TMEM127	0.527658	0.411997
MYH15	0.526773	-0.507048
NME4	0.525794	-0.462931
JADE1	0.525788	-0.300506
FAT1	0.524457	-0.154795
UQCC3	0.524224	-0.304077
AHNAK	0.521634	0.17976
GMPR	0.521303	-0.17223
LAP3	0.520465	-0.392007
FAU	0.516651	-0.242035
SLC35F5	0.51597	0.209756
IHH	0.515596	0.764089
BRIX1	0.513437	-0.770677
POLR2D	0.511358	-0.304142
ACSL1	0.509731	0.303864
KLHL23	0.508689	-0.788173
SLC2A4RG	0.508367	0.157228
HSPD1	0.508091	-0.870311
HAUS3	0.507066	-0.225958
RPL36	0.507018	-0.440732
ABI2	0.505703	-0.314365
TAF15	0.505364	-0.242061
MBP	0.505227	0.327964
ZBTB38	0.504519	-0.182938
PFDN4	0.504141	-0.272134
CHCHD3	0.503016	-0.205003
DPP4	0.502595	0.473203
RPUSD4	0.502187	-0.435721
SCLT1	0.501969	-0.353458
TIMM9	0.500916	-0.277207
CHEK1	0.500007	-0.274797
MRPL13	0.499883	-0.256542
STK40	0.499767	-0.59929
NOTCH2	0.499375	0.17965
GPD2	0.498183	-0.379065
SAP130	0.496456	-0.22073
CEP350	0.494969	-0.230474
SSB	0.494591	-0.388504
PAICS	0.493897	-0.928935
DCAF16	0.493036	-0.339155
POLR1B	0.492224	-0.882276
PRKCA	0.492046	-0.202846
MRPS9	0.490584	-0.336907
SACS	0.488147	-0.871183
HSPA4L	0.487506	-0.731845
ORC2	0.485703	-0.325332
UBE2K	0.483775	-0.345306
PDCL3	0.483333	-0.385683
PFDN2	0.482659	-0.497772
R3HDM1	0.482501	-0.478898
ZC3H15	0.482386	-0.340785
RBBP8	0.480541	-0.506967
DCPS	0.478744	-0.351718
NSD2	0.478661	-0.259822
SLC45A3	0.477253	-0.355248
RPS21	0.476385	-0.402286
RPS23	0.475451	-0.476497
BUB1	0.475117	-0.307829
SNHG5	0.474043	-0.480847
LSM3	0.471789	-0.157752
TXLNG	0.470029	-0.498045
DNAJC13	0.468538	0.152587
CD99	0.467213	0.317607
H2AX	0.466547	-0.152426
SLC39A8	0.466318	-0.457106
NUP54	0.46516	-0.295961
MCUB	0.465143	-0.196913
NAB1	0.464707	-0.189026
CDCA7	0.464658	-0.78153
C4orf3	0.464031	0.255349
NKAPD1	0.46383	-0.176184
THBD	0.462881	0.124526
ZNF131	0.462445	-0.374413
NAA15	0.46228	-0.589858
DCAF17	0.461722	-0.219942
GALNT1	0.461443	0.16638
MYCBP2	0.458758	-0.249379
RPL32	0.457522	-0.719004
HNRNPH3	0.457214	-0.463359
TSC22D1	0.456404	0.111986
AGK	0.456345	-0.213111
HMBS	0.456006	-0.500869
TADA2B	0.455363	0.161784
RALB	0.455127	0.202246
STARD7	0.454446	-0.190113
WDSUB1	0.454026	0.228058
TIMM13	0.453091	-0.28152
OTUD4	0.452981	-0.247698
POLR2F	0.452205	-0.493724
HYLS1	0.451134	-0.160687
PRXL2A	0.450269	0.416643
ABCE1	0.447878	-0.940929
PRPF40A	0.446372	-0.257746
GLRX5	0.446052	-0.153933
CENPF	0.445896	-0.284373
CREBBP	0.444202	-0.164482
SNHG6	0.443866	-0.251913
CENPU	0.443793	-0.162942
ZMAT2	0.44334	0.176819
HINT1	0.442694	-0.229873
METAP1	0.442615	-0.468747
TIPARP	0.441542	0.189651
CASP8	0.441488	-0.165165
SNRPE	0.441062	-0.430437
PLEKHG4	0.440929	0.267733
IFFO2	0.438659	-0.151288
DDX18	0.436855	-0.478887
EI24	0.436204	-0.191892
SUB1	0.434225	-0.155156
LSM7	0.433763	-0.427542
UNC93B1	0.433487	0.242826
SMPD4	0.433135	-0.17176
MAGOH	0.430752	-0.357172
SLBP	0.430738	-0.198243
NAF1	0.428635	-0.561549
METTL5	0.428564	-0.219915
SRP72	0.428471	-0.23694
MRPL21	0.428109	-0.270519
NEIL3	0.42581	-0.549271
IMP4	0.425807	-0.669014
PPAT	0.425208	-0.797377
OLA1	0.423098	-0.368856
MKI67	0.420061	-0.413773
MAX	0.418971	-0.562885
RPS15	0.418686	-0.320941
PRELID1	0.416334	-0.340041
TTL	0.412651	-0.536863
ZNF202	0.412544	-0.337366
MAP3K21	0.41084	-0.437394
ATF2	0.408013	-0.279884
TOMM22	0.40792	-0.247152
CYBRD1	0.407081	0.495535
CHD2	0.405181	0.166278
DDX10	0.404539	-0.616888
APLP2	0.403784	0.168866
MIB1	0.398744	-0.263101
ACAT1	0.398271	-0.146003
EIF1AX	0.39653	-0.433311
ERH	0.396192	-0.45477
RPL37A	0.3953	-0.390413
CWC27	0.393728	-0.18939
CA5BP1	0.392244	-0.302604
BRCA2	0.392116	-0.425593
ORC4	0.390783	-0.170252
PSPC1	0.387192	-0.206573
LSM5	0.386109	-0.290856
EVI5	0.38509	0.18993
BUD13	0.378774	-0.253104
RPL11	0.378349	-0.390461
IFT57	0.378247	-0.257211
PLRG1	0.376244	-0.179482
GUF1	0.375534	-0.299261
PTPN14	0.374552	-0.134545
LHFPL2	0.374318	0.261899
USP38	0.374064	-0.276958
DHX15	0.373649	-0.193825
CKAP2L	0.372079	-0.325857
PAFAH1B2	0.37127	-0.158316
RPS29	0.371151	-0.355978
BRAF	0.369062	-0.327876
MFSD6	0.367902	0.191291
USO1	0.364701	0.170797
KIAA0232	0.364358	0.240573
TTC12	0.364017	0.178985
MRPS22	0.363581	-0.152195
PTTG1	0.361526	-0.310602
LASP1	0.360082	0.19777
SKA1	0.35901	-0.356391
PRKDC	0.357978	-0.462754
BTBD7	0.35557	-0.186807
RPS27L	0.354693	0.154456
NCAPH	0.352301	-0.588635
PPP6R3	0.35218	-0.164469
PSMA3	0.352023	-0.240044
RAB1B	0.351938	0.205068
ZW10	0.351736	-0.168977
ADD1	0.350738	0.225178
VPS13D	0.350641	0.298355
CAMSAP2	0.349032	-0.195866
ABHD10	0.345009	-0.330685
RNF4	0.344731	-0.250191
SH3BGRL3	0.343497	0.236332
LETM1	0.341899	-0.409333
MRPL32	0.341488	-0.320253
CNOT11	0.341211	0.149499
HNRNPA3	0.340669	-0.163897
BCCIP	0.334676	-0.564538
TMSB4X	0.33323	0.283055
RPL24	0.330172	-0.480836
KIRREL1	0.330039	0.160129
CLASP1	0.329936	-0.185578
KANSL3	0.325289	0.179644
PSMD14	0.324232	-0.208996
DNAJC9	0.320791	-0.31269
RPS16	0.319046	-0.346168
RAD1	0.319016	-0.25576
BTF3	0.318991	-0.325107
SPEN	0.318502	-0.211929
BANF1	0.318269	-0.131388
RPLP1	0.317312	-0.261225
CAPN1	0.31479	0.189982
ADAM10	0.313316	0.255934
ANP32A	0.311802	-0.302436
SNRPD2	0.311769	-0.281984
CCAR1	0.305157	-0.361392
QSER1	0.304864	-0.385454
MTMR2	0.300661	-0.197021
USP24	0.300505	-0.16599
TNFRSF12A	0.300247	0.159542
USP7	0.29631	-0.306922
TACC3	0.295233	-0.307591
VPS13A	0.292804	-0.163166
ELK4	0.289347	-0.243745
CCNY	0.288187	0.135655
CIAO1	0.283251	-0.19532
ZNF395	0.28059	0.203278
RPRD1A	0.280466	-0.275902
GNAS	0.279863	0.220348
ARNTL2	0.278092	-0.265673
EP400	0.276276	-0.194001
CEP295	0.275691	-0.202113
TXN	0.271717	-0.118586
GNB4	0.270392	-0.31605
TFAM	0.268782	-0.38257
UBR3	0.266347	-0.176064
RPL35A	0.265821	-0.483732
MRPL9	0.263792	-0.179594
ANKRD11	0.262556	-0.152777
ZC3HAV1	0.260281	-0.334214
JPT1	0.25685	-0.261844
MMP24OS	0.251365	0.599366
ZFR	0.250184	-0.168207
ANKRD52	0.246798	0.219444
BMS1	0.245352	-0.340381
TRIR	0.244167	-0.15573
MYL6	0.243446	0.271625
HNRNPA2B1	0.235229	-0.165643
MED1	0.235174	-0.160354
S100A11	0.23076	0.131478
TTC3	0.219579	0.234988
CPVL	-0.116078	0.369066
PRPF8	-0.199487	-0.127896
SLAMF7	-0.213525	0.567291
SORT1	-0.237289	0.340337
DDX39A	-0.264624	-0.417393
HNRNPF	-0.271332	-0.119025
NXF1	-0.27514	-0.230721
ANXA2	-0.27538	0.170866
PCBP2	-0.277115	-0.119602
AP2A1	-0.289951	0.235442
RPL29	-0.293315	-0.492158
PRPF19	-0.293932	-0.373742
ARL8B	-0.298687	0.168867
SRSF6	-0.300479	-0.171276
PSMC4	-0.302265	-0.20714
ARHGEF17	-0.305615	0.476953
C1QBP	-0.311251	-0.956389
TTF2	-0.330407	-0.555599
EIF3D	-0.332286	-0.349676
SLC41A3	-0.339021	0.169496
TOP3A	-0.340297	-0.30259
CDK5RAP1	-0.348176	-0.187055
TLR4	-0.355367	0.29776
EIF5A	-0.356976	-0.6004
NUP88	-0.361614	-0.489724
DPY19L3	-0.365167	0.250073
ADAM9	-0.366026	0.21664
TNFRSF21	-0.368911	0.235246
TRDMT1	-0.372541	-0.270546
CLCN7	-0.388463	0.359976
PRPSAP2	-0.389449	-0.370971
SERPINE2	-0.390832	0.386754
NEU1	-0.392283	0.482529
CERT1	-0.393439	0.199313
ZBTB7B	-0.393647	0.372438
SNX33	-0.394485	0.337781
CDCA7L	-0.395248	-0.389358
GEMIN4	-0.395791	-0.800816
COPS3	-0.400481	-0.327058
STK10	-0.403281	0.170766
NCOA4	-0.408192	0.140159
MAP4K5	-0.409465	-0.174554
RPA1	-0.410858	-0.360887
IDI1	-0.411662	0.298252
ANO8	-0.415438	0.351997
TBL3	-0.417245	-0.181217
SGSM2	-0.421914	0.295231
KAT2B	-0.4227	0.19933
HASPIN	-0.431611	-0.425003
SOX13	-0.431909	0.15125
PFKP	-0.432556	-0.175764
GPKOW	-0.433617	0.172409
TTYH3	-0.436787	0.361035
FAM131A	-0.438829	0.374524
BMP1	-0.440956	0.387469
C1orf159	-0.441473	-0.255292
LEMD2	-0.447887	0.164353
TOM1L2	-0.450324	0.349293
DVL2	-0.450899	0.19403
VAMP2	-0.451538	0.229842
ZSCAN18	-0.453442	0.228393
YBX3	-0.456812	-0.28654
RASSF7	-0.457361	0.33479
PEMT	-0.459671	-0.372195
FAM20C	-0.469289	0.252888
SLC2A1	-0.475261	-0.157483
WBP2	-0.475909	0.37474
PLCD3	-0.476652	0.373521
ALDH6A1	-0.479927	0.378193
AURKB	-0.480668	-0.239735
NEXN	-0.482188	0.364064
CREG1	-0.483403	0.152239
PGLS	-0.483596	0.234752
REEP3	-0.484558	0.34385
PXDN	-0.486882	0.179437
ARHGAP29	-0.49688	0.341858
LETMD1	-0.498326	-0.269991
PTTG1IP	-0.502251	0.384336
SIX5	-0.507611	0.242214
SAT2	-0.508501	0.254985
MT-RNR2	-0.510115	0.276514
HSPA13	-0.51167	-0.217196
KDELR3	-0.512047	0.294468
ERGIC1	-0.513965	0.134732
CPT2	-0.515093	0.325292
RABAC1	-0.520891	0.580923
ARHGEF18	-0.521099	0.318507
HCN4	-0.521484	0.534409
LIPA	-0.521974	0.319524
WFS1	-0.522664	0.364876
PLEKHH3	-0.524131	0.23335
NBPF8	-0.524379	-0.248792
HAUS2	-0.530417	-0.311108
PKMYT1	-0.531458	-0.342755
COL5A1	-0.533698	0.517751
MAOA	-0.534008	0.211453
SLC4A7	-0.534644	-0.810725
CES2	-0.535784	0.209939
HDAC11	-0.537178	0.397862
SLC38A7	-0.540517	0.373939
PLEKHA1	-0.540519	-0.43553
ZNF224	-0.546609	0.258644
GAS6	-0.549214	0.34323
IRS1	-0.550156	0.169635
UCHL3	-0.551905	-0.37177
VARS1	-0.555256	-0.754996
STAT3	-0.556799	0.129155
SCP2	-0.561603	0.291603
SPSB3	-0.562356	0.359586
ABCD1	-0.562956	0.263857
F2R	-0.566764	0.248691
ZNF704	-0.577995	-0.315813
PDCD4	-0.580265	0.516924
CLCN6	-0.582882	0.305277
ABHD12	-0.58511	0.2956
TLCD2	-0.591585	0.389928
PTPRS	-0.59499	0.291107
FOSL2	-0.597445	-0.14535
LOXL2	-0.600744	0.287833
PEA15	-0.605164	0.232075
PIMREG	-0.605727	-0.239938
UBL3	-0.607206	0.318874
HINT3	-0.612811	0.231847
PPP1R13L	-0.614224	0.202911
EPHA4	-0.614718	0.404489
ANKRD13B	-0.617283	-0.677671
ABCA7	-0.619512	0.733278
CORO2A	-0.619656	0.241605
EVPL	-0.622187	-0.189851
LAMB2	-0.623236	0.517139
DUSP4	-0.6234	-0.218643
TSPAN15	-0.624185	0.266275
CHML	-0.624413	-0.435558
MPV17L2	-0.626637	-0.270526
TMEM135	-0.630034	0.1741
ARID5B	-0.631402	0.331272
ARHGAP31	-0.631406	0.27626
CD99L2	-0.638841	0.227189
WRAP53	-0.639877	-0.324962
ADPRHL1	-0.640563	0.250496
MBOAT2	-0.64322	0.228496
LRRC8C	-0.647654	-0.491683
CLDN7	-0.648144	0.279112
PRUNE1	-0.655847	0.286035
MMP15	-0.657192	0.325338
KCTD11	-0.659099	0.389855
DISP2	-0.661688	0.469851
MFSD2A	-0.662899	-0.866095
CHURC1	-0.663532	0.229805
SYTL2	-0.67178	0.310513
PLXNB3	-0.673187	0.445216
TANGO2	-0.676124	0.352223
MTHFR	-0.684799	0.540915
TNFRSF10D	-0.686101	-0.20981
TP53	-0.689626	-0.432427
ATP6V0A1	-0.690178	0.346467
LAPTM5	-0.690719	0.352293
VEGFA	-0.70114	-0.485563
EPHB3	-0.703148	0.286159
IFT27	-0.705809	0.46238
TBC1D2B	-0.706692	0.2966
TMEM102	-0.707462	0.506631
LEPROT	-0.707537	0.268138
GPRC5A	-0.707697	0.393292
HS1BP3	-0.710104	0.33045
UBE3D	-0.71148	-0.45451
PLD2	-0.711517	0.248825
GPR153	-0.712017	0.39705
PRKCE	-0.714692	-0.202068
FLVCR2	-0.718015	0.673935
RAB30	-0.719331	-0.302028
DSP	-0.724345	0.122956
ADCK1	-0.726184	0.673322
SERINC2	-0.727938	0.418062
DENND6B	-0.733097	0.702793
FAM214A	-0.733847	0.335617
ARHGEF10L	-0.736922	0.361251
ZNF579	-0.73733	0.261671
RCSD1	-0.737623	0.346369
KLHL24	-0.738331	0.675758
L1CAM	-0.740151	0.565575
BORCS6	-0.744751	0.399664
PDE5A	-0.746365	0.566133
B9D1	-0.747309	0.370009
ARRB2	-0.752353	-0.738399
ABCG1	-0.752761	0.641169
CTSC	-0.754611	-0.519852
RTN2	-0.759485	0.373997
TNXB	-0.761102	0.406368
TST	-0.76246	0.237193
ABCA5	-0.765113	0.379055
BAIAP2	-0.766991	0.253605
PPM1H	-0.7684	0.385286
SYNPO	-0.771372	0.411026
WDR81	-0.77293	0.293216
BMF	-0.774682	0.766642
DYSF	-0.775722	0.608461
FOXQ1	-0.779094	0.909818
LMNTD2	-0.780609	0.429165
LAMA5	-0.780702	0.256626
AMH	-0.785384	-0.486861
ITGB2	-0.788086	0.388196
OBSL1	-0.794158	0.517704
SORBS2	-0.798144	0.380508
PTK7	-0.800852	0.534368
NBPF3	-0.804541	0.270102
OSTM1	-0.805784	0.216366
CYSTM1	-0.80858	0.180525
UST	-0.810035	0.189035
NMNAT2	-0.811691	0.350199
GREB1	-0.812423	0.34009
CEMIP2	-0.814633	0.200384
FSCN1	-0.815598	0.197936
IGFBPL1	-0.820346	-0.267867
EIF5AL1	-0.821213	-0.447459
F11R	-0.822948	0.215515
PNPLA2	-0.823728	0.323919
METRN	-0.828117	0.267706
GGT7	-0.829308	0.485982
ITGB3	-0.834451	0.932189
P2RX4	-0.839675	0.277669
ZNF251	-0.840535	0.305845
PPME1	-0.850624	-0.132517
PODXL2	-0.851389	-0.390376
ARHGEF28	-0.862915	0.134099
LPAR1	-0.868422	0.364945
ICA1	-0.868523	0.318424
HEG1	-0.883354	0.386536
SLC37A1	-0.889301	0.243978
ADAMTSL4	-0.889792	1.01799
SP110	-0.894028	0.3671
QKI	-0.899378	-0.185259
COL4A6	-0.900319	0.540869
NDRG1	-0.908117	0.18038
DENND2A	-0.908128	0.382158
SPINT1	-0.924082	0.377785
IGSF3	-0.929372	0.206288
RGS17	-0.930619	-0.368011
ABCA1	-0.931361	0.46017
CDH11	-0.93764	0.249936
SLC46A3	-0.939314	0.358461
KRT81	-0.940655	0.528609
DENND3	-0.942034	0.378573
GPR137B	-0.94942	0.368613
EPS8L2	-0.970203	0.511544
MIPOL1	-0.971059	-0.377785
APOBEC3F	-0.978466	0.358294
C1orf198	-0.991096	0.163843
FIG4	-0.992875	0.221674
SNTB1	-1.00164	0.332312
ANXA8	-1.0044	0.425672
SH3PXD2B	-1.01261	0.414199
INPP5K	-1.03672	0.336666
TMEM255B	-1.05322	0.495038
PYGL	-1.06067	-0.693478
LPAR5	-1.07156	0.508939
MFGE8	-1.07766	0.42171
NEDD9	-1.08069	0.285212
TMC6	-1.08494	0.322664
SLC43A2	-1.08901	0.281206
LLGL2	-1.09308	0.874439
ANXA8L1	-1.10504	0.285953
KCNAB2	-1.11116	0.393963
SLC25A35	-1.12498	0.41725
HHAT	-1.15706	0.661369
COL4A5	-1.17612	0.35557
SCD	-1.20938	0.419933
FST	-1.21888	0.312375
SLC16A13	-1.22286	0.50253
PTGES	-1.35681	0.188068
RAB37	-1.46109	0.490285
SOX4	-1.4642	0.609499
FHDC1	-1.46492	0.796133
PMP22	-1.46559	-0.133521
GGT5	-1.49053	0.580275
SREBF1	-1.49966	0.213647
TPBG	-1.56081	0.300344
DUSP8	-1.58891	0.562795
HID1	-1.59497	0.413586
EPAS1	-1.77122	0.367287
F13A1	-1.87865	0.560531
IGFL2-AS1	-1.93553	0.430859
NTN4	-2.01104	0.626338
TXNIP	-2.03333	0.369177
GALNT14	-2.24162	-0.417942
INHBB	-3.2879	0.591924
CD24	-4.43859	0.447362

## Sheet: Fig2E
	reciprocal metabolites
	up in 231:TKO vs partental 231		down in 231:TKO+siMyc vs 231:TKO+siNT
metabolite	log2(FC)	-LOG10(p)	log2(FC)	-LOG10(p)
Proline	0.94133	3.4774	-0.96762	4.4389
Niacin	2.3765	4.6961	-1.4755	4.2745
Inosine	3.9293	6.8371	-0.93585	3.7036
CTP	0.70234	2.4981	-0.66141	3.5098
SAM	0.6789	2.27	-0.57985	3.2293
GTP	1.7016	3.8736	-0.61886	3.2126
Lysine	0.94852	3.5684	-0.48937	3.0653
ADP	0.9515	4.0851	-0.45595	2.9979
Carnitine	1.4272	6.6641	-0.59885	2.8759
Adenosine	3.2352	6.4453	-0.61302	2.7233
Alanine	0.564	1.39	-0.56794	2.5837
Guanosine	3.311	6.2481	-0.7378	2.3487
Tyrosine	0.46164	2.6137	-0.53884	2.3054
CMP	0.78967	1.4179	-0.44424	2.1773
Arginine	1.2302	2.1183	-0.31122	1.9918
Creatine	1.5436	3.9069	-0.45732	1.6819
Phenylalanine	0.59932	2.8199	-0.50526	1.3049

## Sheet: Fig2F
Pathways	Enrichment_ratio	P_value
Lysine degradation	7.22022	0.0298
Phenylalanine metabolism	18.018	0.00493
Phenylalanine, tyrosine and tryptophan biosynthesis	45.1467	0.000683
Arginine and proline metabolism	9.50119	0.000603
Purine metabolism	6.9541	0.000485
Aminoacyl-tRNA biosynthesis	11.2994	6.47e-06

## Sheet: Fig2G
231_1 Calipering Data
Cage ID	Animal ID	Cell Info	Day 8 Length (mm)	Day 8 Width (mm)	Day 8 L x W (mm2)	Weight (g)
Cage 7 #1	Mouse 1	231 100,000 1	3.61	4.06	14.6566	18
Cage 7 #2	Mouse 2	231 100,000 2	4.86	4.89	23.7654	18.2
Cage 7 #3	Mouse 3	231 100,000 3	5.72	5.38	30.7736	16.8
Cage 7 #4	Mouse 4	231 100,000 4	0	0	0	17.8
Cage 7 #5	Mouse 5	231 100,000 5	0	0	0	16.9
Cage 8 #1	Mouse 6	231 100,000 6	4.07	3.29	13.3903	18
Cage 8 #2	Mouse 7	231 100,000 7	3.11	4.04	12.5644	17.5
Cage 8 #3	Mouse 8	231 100,000 8	6.37	5.05	32.1685	17.9
Cage 8 #4	Mouse 9	231 100,000 9	4.66	4.37	20.3642	17.4
Cage 8 #5	Mouse 10	231 100,000 10	6.18	6.12	37.8216	17.2
Cage 11 #1	Mouse 21	231 TXNIP KO 100,000 1	6.68	5.29	35.3372	18
Cage 11 #2	Mouse 22	231 TXNIP KO 100,000 2	6.07	5.7	34.599	19
Cage 11 #3	Mouse 23	231 TXNIP KO 100,000 3	4.77	4.36	20.7972	17.4
Cage 11 #4	Mouse 24	231 TXNIP KO 100,000 4	4.55	4	18.2	15.7
Cage 11 #5	Mouse 25	231 TXNIP KO 100,000 5	0	0	0	18.2
Cage 12 #1	Mouse 26	231 TXNIP KO 100,000 6	5.11	4.47	22.8417	17.6
Cage 12 #2	Mouse 27	231 TXNIP KO 100,000 7	5.6	5.19	29.064	17.4
Cage 12 #3	Mouse 28	231 TXNIP KO 100,000 8	7.05	5.67	39.9735	18.5
Cage 12 #4	Mouse 29	231 TXNIP KO 100,000 9	5.47	4.89	26.7483	17.5
Cage 12 #5	Mouse 30	231 TXNIP KO 100,000 10	3.6	3.25	11.7	16
Animal ID	Cell Info	Day 15 Length (mm)	Day 15 Width (mm)	Day 15 L x W (mm2)	Weight (g)
Mouse 1	231 100,000 1	5.03	5.16	25.9548	18.9
Mouse 2	231 100,000 2	6.93	6.29	43.5897	19.5
Mouse 3	231 100,000 3	5.86	5.4	31.644	17.3
Mouse 4	231 100,000 4	5.11	4.25	21.7175	18.9
Mouse 5	231 100,000 5	0	0	0	17.8
Mouse 6	231 100,000 6	5.24	4.96	25.9904	19.2
Mouse 7	231 100,000 7	5.44	5.28	28.7232	19.3
Mouse 8	231 100,000 8	7.59	6.12	46.4508	18.6
Mouse 9	231 100,000 9	5.96	6.38	38.0248	19.1
Mouse 10	231 100,000 10	5.48	5.35	29.318	18.1
Mouse 21	231 TXNIP KO 100,000 1	7.19	6.85	49.2515	19
Mouse 22	231 TXNIP KO 100,000 2	7.71	6.36	49.0356	20.5
Mouse 23	231 TXNIP KO 100,000 3	4.85	5.02	24.347	18.5
Mouse 24	231 TXNIP KO 100,000 4	7.58	6.2	46.996	17.1
Mouse 25	231 TXNIP KO 100,000 5	5.75	5.81	33.4075	18.2
Mouse 26	231 TXNIP KO 100,000 6	7.81	5.96	46.5476	18.1
Mouse 27	231 TXNIP KO 100,000 7	5.71	6.16	35.1736	18.3
Mouse 28	231 TXNIP KO 100,000 8	6.26	5.95	37.247	18.8
Mouse 29	231 TXNIP KO 100,000 9	7.11	5.86	41.6646	18.7
Mouse 30	231 TXNIP KO 100,000 10	4.75	4.64	22.04	18.4
Animal ID	Cell Info	Day 22 Length (mm)	Day 22 Width (mm)	Day 22 L x W (mm2)	Weight (g)
Mouse 1	231 100,000 1	5.64	6.35	35.814	20
Mouse 2	231 100,000 2	8.28	6.78	56.1384	19.9
Mouse 3	231 100,000 3	6	5.42	32.52	17.5
Mouse 4	231 100,000 4	6.85	5.72	39.182	20
Mouse 5	231 100,000 5	0	0	0	18.1
Mouse 6	231 100,000 6	6.23	6.06	37.7538	20.4
Mouse 7	231 100,000 7	5.29	5.17	27.3493	19.8
Mouse 8	231 100,000 8	7.83	6.47	50.6601	19.9
Mouse 9	231 100,000 9	6.09	5.94	36.1746	19.4
Mouse 10	231 100,000 10	5.98	5.7	34.086	19.4
Mouse 21	231 TXNIP KO 100,000 1	8.05	5.88	47.334	20.4
Mouse 22	231 TXNIP KO 100,000 2	7.38	7.99	58.9662	21.5
Mouse 23	231 TXNIP KO 100,000 3
Mouse 24	231 TXNIP KO 100,000 4	8.14	5.57	45.3398	17.7
Mouse 25	231 TXNIP KO 100,000 5	7.05	6.49	45.7545	19.3
Mouse 26	231 TXNIP KO 100,000 6	7.31	6.79	49.6349	19.1
Mouse 27	231 TXNIP KO 100,000 7	6.33	6.27	39.6891	19.3
Mouse 28	231 TXNIP KO 100,000 8	7.02	6.31	44.2962	19.9
Mouse 29	231 TXNIP KO 100,000 9	6.52	6.2	40.424	19.4
Mouse 30	231 TXNIP KO 100,000 10	6.22	5.91	36.7602	19
Animal ID	Cell Info	Day 29 Length (mm)	Day 29 Width (mm)	Day 29 L x W (mm2)	Weight (g)
Mouse 1	231 100,000 1	5.58	5.91	32.9778	20.3
Mouse 2	231 100,000 2	7.53	8.43	63.4779	20.8
Mouse 3	231 100,000 3	5.94	5.45	32.373	17.9
Mouse 4	231 100,000 4	7.33	5.68	41.6344	20.2
Mouse 5	231 100,000 5	0	0	0	19.1
Mouse 6	231 100,000 6	6.84	8.06	55.1304	21.4
Mouse 7	231 100,000 7	5.54	5.25	29.085	20.8
Mouse 8	231 100,000 8	9.33	7.08	66.0564	20.7
Mouse 9	231 100,000 9	7.23	6.42	46.4166	20.2
Mouse 10	231 100,000 10	6.56	6.53	42.8368	20.1
Mouse 21	231 TXNIP KO 100,000 1	8.63	6.08	52.4704	21.3
Mouse 22	231 TXNIP KO 100,000 2	7.58	8.11	61.4738	22.6
Mouse 23	231 TXNIP KO 100,000 3
Mouse 24	231 TXNIP KO 100,000 4	8.51	6.5	55.315	18.8
Mouse 25	231 TXNIP KO 100,000 5	7.22	7.39	53.3558	19.3
Mouse 26	231 TXNIP KO 100,000 6	7.23	6.72	48.5856	20.1
Mouse 27	231 TXNIP KO 100,000 7	7.09	6.71	47.5739	20.7
Mouse 28	231 TXNIP KO 100,000 8	7.82	7.27	56.8514	20.8
Mouse 29	231 TXNIP KO 100,000 9	8.5	7.07	60.095	20.3
Mouse 30	231 TXNIP KO 100,000 10	7.14	6.44	45.9816	20.1
Animal ID	Cell Info	Day 36 Length (mm)	Day 36 Width (mm)	Day 36 L x W (mm2)	Weight (g)
Mouse 1	231 100,000 1	8	7.81	62.48	21.5
Mouse 2	231 100,000 2	9.34	9.72	90.7848	21.2
Mouse 3	231 100,000 3	6.13	5.75	35.2475	18.8
Mouse 4	231 100,000 4	8.39	6.39	53.6121	21.6
Mouse 5	231 100,000 5	0	0	0	19.9
Mouse 6	231 100,000 6	7.89	8.08	63.7512	22.1
Mouse 7	231 100,000 7	6.37	6.05	38.5385	21.3
Mouse 8	231 100,000 8	9.71	7.29	70.7859	21.5
Mouse 9	231 100,000 9	8.85	7.5	66.375	20.9
Mouse 10	231 100,000 10	8.56	7.39	63.2584	20.4
Mouse 21	231 TXNIP KO 100,000 1	8.41	6.04	50.7964	21.8
Mouse 22	231 TXNIP KO 100,000 2	7.58	8.18	62.0044	23.2
Mouse 23	231 TXNIP KO 100,000 3
Mouse 24	231 TXNIP KO 100,000 4	8.62	7.47	64.3914	19
Mouse 25	231 TXNIP KO 100,000 5	7.23	8	57.84	20.1
Mouse 26	231 TXNIP KO 100,000 6	7.58	6	45.48	20.5
Mouse 27	231 TXNIP KO 100,000 7	7.4	6.79	50.246	21.9
Mouse 28	231 TXNIP KO 100,000 8	8.01	7.12	57.0312	21
Mouse 29	231 TXNIP KO 100,000 9	7.76	7.23	56.1048	20.9
Mouse 30	231 TXNIP KO 100,000 10	7.21	6.86	49.4606	20.7
Animal ID	Cell Info	Day 43 Length (mm)	Day 43 Width (mm)	Day 43 L x W (mm2)	Weight (g)
Mouse 1	231 100,000 1	9.48	9.46	89.6808	22.1
Mouse 2	231 100,000 2	12.75	12.69	161.797	21.5
Mouse 3	231 100,000 3	6.31	6.09	38.4279	19
Mouse 4	231 100,000 4	9.92	9.27	91.9584	22.4
Mouse 5	231 100,000 5	0	0	0	20
Mouse 6	231 100,000 6	11.48	9.6	110.208	21.9
Mouse 7	231 100,000 7	7.03	7.25	50.9675	21.2
Mouse 8	231 100,000 8	10.74	8.01	86.0274	21.8
Mouse 9	231 100,000 9	9.62	8.9	85.618	20.9
Mouse 10	231 100,000 10	8.93	8.55	76.3515	20.8
Mouse 21	231 TXNIP KO 100,000 1	9.21	6.02	55.4442	22.7
Mouse 22	231 TXNIP KO 100,000 2	8.87	8.28	73.4436	23.4
Mouse 23	231 TXNIP KO 100,000 3
Mouse 24	231 TXNIP KO 100,000 4	8.83	8.18	72.2294	19.6
Mouse 25	231 TXNIP KO 100,000 5	7.42	8.05	59.731	21.8
Mouse 26	231 TXNIP KO 100,000 6	7.71	6.18	47.6478	20.4
Mouse 27	231 TXNIP KO 100,000 7	7.46	6.92	51.6232	22.5
Mouse 28	231 TXNIP KO 100,000 8	8.55	7.13	60.9615	21.2
Mouse 29	231 TXNIP KO 100,000 9	8.43	7.5	63.225	20.7
Mouse 30	231 TXNIP KO 100,000 10	7.37	6.91	50.9267	21
Animal ID	Cell Info	Day 50 Length (mm)	Day 50 Width (mm)	Day 50 L x W (mm2)	Weight (g)
Mouse 1	231 100,000 1	13.11	11.57	151.683	21.8
Mouse 2	231 100,000 2	14.95	14.92	223.054	21.4
Mouse 3	231 100,000 3	7.03	6.59	46.3277	19.8
Mouse 4	231 100,000 4	12.12	11.8	143.016	22.8
Mouse 5	231 100,000 5	0	0	0	20.6
Mouse 6	231 100,000 6	12.68	9.97	126.42	22.1
Mouse 7	231 100,000 7	10.45	9.61	100.424	21.8
Mouse 8	231 100,000 8	12.95	10.59	137.141	21.9
Mouse 9	231 100,000 9	12.13	10.65	129.185	20.3
Mouse 10	231 100,000 10	12.88	10.51	135.369	20.4
Mouse 21	231 TXNIP KO 100,000 1	10.19	6.33	64.5027	23.2
Mouse 22	231 TXNIP KO 100,000 2	8.79	8.37	73.5723	24.6
Mouse 23	231 TXNIP KO 100,000 3
Mouse 24	231 TXNIP KO 100,000 4	8.96	8.11	72.6656	21
Mouse 25	231 TXNIP KO 100,000 5	7.52	8.11	60.9872	22
Mouse 26	231 TXNIP KO 100,000 6	7.14	6.12	43.6968	21.2
Mouse 27	231 TXNIP KO 100,000 7	7.51	7.04	52.8704	23.5
Mouse 28	231 TXNIP KO 100,000 8	8.62	7.25	62.495	22.1
Mouse 29	231 TXNIP KO 100,000 9	8.58	7.52	64.5216	20.4
Mouse 30	231 TXNIP KO 100,000 10	7.38	6.93	51.1434	21.3
Animal ID	Cell Info	Day 57 Length (mm)	Day 57 Width (mm)	Day 57 L x W (mm2)	Weight (g)
Mouse 1	231 100,000 1	12.96	12.05	156.168	21.5
Mouse 2	231 100,000 2
Mouse 3	231 100,000 3	7.15	6.64	47.476	18.8
Mouse 4	231 100,000 4	12.3	11.83	145.509	22.7
Mouse 5	231 100,000 5	0	0	0	21.4
Mouse 6	231 100,000 6	13.6	11.86	161.296	22.1
Mouse 7	231 100,000 7	12.61	10.74	135.431	22.2
Mouse 8	231 100,000 8	14.19	9.87	140.055	21.8
Mouse 9	231 100,000 9	13.49	11.82	159.452	20.4
Mouse 10	231 100,000 10	13.71	12.55	172.061	20.3
Mouse 21	231 TXNIP KO 100,000 1	10.27	6.43	66.0361	23.1
Mouse 22	231 TXNIP KO 100,000 2	8.34	8.1	67.554	24.5
Mouse 23	231 TXNIP KO 100,000 3
Mouse 24	231 TXNIP KO 100,000 4	8.61	7.88	67.8468	21.7
Mouse 25	231 TXNIP KO 100,000 5	8.33	8.05	67.0565	21.2
Mouse 26	231 TXNIP KO 100,000 6	7.34	6.13	44.9942	21.6
Mouse 27	231 TXNIP KO 100,000 7	7.53	7.05	53.0865	23.4
Mouse 28	231 TXNIP KO 100,000 8	8.22	6.77	55.6494	21.8
Mouse 29	231 TXNIP KO 100,000 9	8.71	7.39	64.3669	20.8
Mouse 30	231 TXNIP KO 100,000 10	7.65	6.51	49.8015	21.9
Animal ID	Cell Info	Day 64 Length (mm)	Day 64 Width (mm)	Day 64 L x W (mm2)	Weight (g)
Mouse 1	231 100,000 1	15.42	12.64	194.909	22
Mouse 2	231 100,000 2
Mouse 3	231 100,000 3	8.79	7.36	64.6944	19.1
Mouse 4	231 100,000 4	13.04	12.1	157.784	22.7
Mouse 5	231 100,000 5
Mouse 6	231 100,000 6	15.13	13.52	204.558	22.4
Mouse 7	231 100,000 7
Mouse 8	231 100,000 8	14.9	11.18	166.582	22.7
Mouse 9	231 100,000 9	14.2	13.01	184.742	22.6
Mouse 10	231 100,000 10	14.8	13.77	203.796	20.9
Mouse 21	231 TXNIP KO 100,000 1	10.39	6.78	70.4442	22.5
Mouse 22	231 TXNIP KO 100,000 2	9.26	8.05	74.543	24.1
Mouse 23	231 TXNIP KO 100,000 3
Mouse 24	231 TXNIP KO 100,000 4	8.92	7.74	69.0408	21.2
Mouse 25	231 TXNIP KO 100,000 5	8.37	8.04	67.2948	21.7
Mouse 26	231 TXNIP KO 100,000 6	7.59	6.21	47.1339	21.5
Mouse 27	231 TXNIP KO 100,000 7	7.69	7.09	54.5221	24.2
Mouse 28	231 TXNIP KO 100,000 8	8.31	6.96	57.8376	21.6
Mouse 29	231 TXNIP KO 100,000 9	8.86	7.37	65.2982	21
Mouse 30	231 TXNIP KO 100,000 10	8.77	6.81	59.7237	21.8

## Sheet: Fig2H
231 Cohort Necropsy Data
Cage ID	Animal ID	Cell Info	Body Weight (g)	Tumor Weight (g)	Brain Weight (g)	tumor to brain
Cage 7 #1	Mouse 1	231 100,000 1	22.1	0.801	0.482	1.66183
Cage 7 #2	Mouse 2	231 100,000 2
Cage 7 #3	Mouse 3	231 100,000 3	18.9	0.022	0.51	0.0431373
Cage 7 #4	Mouse 4	231 100,000 4	22.8	0.427	0.498	0.85743
Cage 7 #5	Mouse 5	231 100,000 5
Cage 8 #1	Mouse 6	231 100,000 6	23	0.869	0.505	1.72079
Cage 8 #2	Mouse 7	231 100,000 7
Cage 8 #3	Mouse 8	231 100,000 8	22.6	0.608	0.494	1.23077
Cage 8 #4	Mouse 9	231 100,000 9	22.9	0.661	0.497	1.32998
Cage 8 #5	Mouse 10	231 100,000 10	21.5	1.131	0.499	2.26653
Cage 11 #1	Mouse 21	231 TXNIP KO 100,000 1	22.9	0.04	0.51	0.0784314
Cage 11 #2	Mouse 22	231 TXNIP KO 100,000 2	23.7	0.042	0.508	0.0826772
Cage 11 #3	Mouse 23	231 TXNIP KO 100,000 3
Cage 11 #4	Mouse 24	231 TXNIP KO 100,000 4	21.4	0.035	0.504	0.0694444
Cage 11 #5	Mouse 25	231 TXNIP KO 100,000 5	21.7	0.028	0.503	0.055666
Cage 12 #1	Mouse 26	231 TXNIP KO 100,000 6	22	0.024	0.497	0.0482897
Cage 12 #2	Mouse 27	231 TXNIP KO 100,000 7	24	0.029	0.478	0.0606695
Cage 12 #3	Mouse 28	231 TXNIP KO 100,000 8	21.5	0.02	0.515	0.038835
Cage 12 #4	Mouse 29	231 TXNIP KO 100,000 9	21.1	0.025	0.506	0.0494071
Cage 12 #5	Mouse 30	231 TXNIP KO 100,000 10	22	0.018	0.505	0.0356436

## Sheet: Fig3C
cluster 1	counts per million					cluster 2	counts per million					cluster 2	counts per million
chromosomal location	parental	TKO				chromosomal location	parental	TKO				chromosomal location	parental	TKO
chr6:58779127_58779128	15.6202	11.763				chr4:49515803_49515804	0.68628	1.35703				chr1:156184350_156184351	0.286145	0.273585
chr21:9827377_9827378	2.2957	6.74914				chr17:41464742_41464743	1.60713	1.93198				chr19:49992046_49992047	0.08607	0.243065
chr21:9825617_9825618	0.852515	2.02409				chr16:33965605_33965606	0.88635	3.03504				chr20:61372791_61372792	0.067675	0.344435
chr16:33964032_33964033	1.4064	5.48586				chr5:154135989_154135990	0.049275	0.405475				chr19:14493777_14493778	0.08312	0.07085
chr6:30585432_30585433	1.96686	3.39854				chr6:42713788_42713789	0.384695	0.607665				chr13:114829113_114829114	0.033835	0.212545
chr16:33963241_33963242	1.47703	5.04225				chr12:120639569_120639570	0.16919	0.273585				chr19:41727880_41727881	0.033835	0.2229
chr6:35436259_35436260	2.30589	5.24717				chr1:33283416_33283417	0.049275	0.39512				chr20:39633311_39633312	0.15079	0.34389
chr20:26189051_26189052	1.09462	4.68418				chr11:69259310_69259311	0.455325	0.718295				chr20:25292322_25292323	0.049275	0.152055
chr17:18967269_18967270	2.10649	2.4203				chr1:33284102_33284103	0.067675	0.141695				chr19:47614572_47614573	0.067675	0.243065
chr17:18965356_18965357	2.49052	2.69334				chr7:151492588_151492589	0.20007	0.75972				chr17:7738353_7738354	0.033835	0.252875
chr20:37063920_37063921	1.6344	4.09015				chr20:45987755_45987756	0.347905	0.52646				chr6:160149010_160149011	0.049275	0.19238
chr17:19091406_19091407	7.57409	7.53066				chr17:7591681_7591682	0.22142	0.252875				chr9:35907295_35907296	0.049275	0.16186
chr2:133012741_133012742	1.67119	4.45256				chr19:47290165_47290166	0.26479	0.93139				chr7:150756970_150756971	0.067675	0.26323
chr2:133012096_133012097	0.43398	1.38755				chr17:19014222_19014223	0.08312	0.252875				chr5:6634108_6634109	0.08607	0.152055
chr6:42847707_42847708	1.37552	2.55926				chr8:103820795_103820796	0.25526	0.7401				chr9:101016400_101016401	0.067675	0.283395
chr1:17222561_17222562	2.37948	2.8928				chr19:1169191_1169192	0.387655	0.89106				chr7:92463559_92463560	0.101515	0.16186
chr7:45026104_45026105	1.63011	3.37295				chr2:232329696_232329697	0.101515	0.28394				chr8:67342141_67342142	0.049275	0.121535
chr6:32936432_32936433	0.70172	1.84316				chr17:7589436_7589437	0.20598	0.48668				chr6:153303463_153303464	0.067675	0.252875
chr17:61851254_61851255	1.50562	3.35114				chr17:8124774_8124775	0.20598	0.29375				chr10:102107813_102107814	0.21551	0.141695
chr21:9698998_9698999	1.98164	4.7823				chr6:42107765_42107766	0.22142	0.58805				chr1:153583477_153583478	0.132395	0.202735
chr6:41889273_41889274	1.68893	3.47213				chr20:45986391_45986392	0.172145	0.80931				chr11:67573740_67573741	0.08607	0.07085
chr17:19093492_19093493	3.81808	3.69448				chr8:134584435_134584436	0.233905	0.911225				chr2:113404121_113404122	0.049275	0.23271
chr17:7476981_7476982	0.77531	1.3761				chr6:35694354_35694355	0.29205	0.2229				chr1:29213544_29213545	0.101515	0.354245
chr17:7475880_7475881	1.40573	2.18595				chr4:39461454_39461455	0.21551	0.53627				chr11:118304992_118304993	0.09856	0.141695
chr17:49230922_49230923	2.26024	5.11528				chr6:30710704_30710705	0.26479	0.809855				chr11:118779861_118779862	0.13535	0.26323
chr17:41466217_41466218	1.1807	2.87646				chr20:33891838_33891839	0.20007	0.61802				chr13:91999960_91999961	0.18463	0.647995
chr6:42897234_42897235	1.57263	2.81706				chr20:344057_344058	0.067675	0.32427				chr12:49525458_49525459	0.116955	0.304105
chr4:57302514_57302515	0.317025	1.58102				chr6:158481950_158481951	0.203025	0.42509				chr8:144680409_144680410	0.049275	0.323725
chr6:42421634_42421635	0.387655	0.769525				chr14:50469578_50469579	0.13535	0.26323				chr10:121425585_121425586	0.11991	0.445805
chr9:34049446_34049447	0.824585	2.84594				chr10:135071189_135071190	0.59068	0.840375				chr19:39343332_39343333	0.132395	0.39457
chr8:109260865_109260866	1.00035	2.69334				chr17:8151244_8151245	0.172145	0.42564				chr7:92463225_92463226	0.172145	0.32427
chr1:149224107_149224108	2.60813	3.0443				chr7:151494201_151494202	0.15375	0.870895				chr22:43010384_43010385	0.049275	0.212545
chr1:93297764_93297765	1.33051	2.75493				chr11:18417505_18417506	0.23686	0.38531				chr19:50144661_50144662	0.033835	0.19238
chr6:13615404_13615405	1.73295	3.75717				chr6:158482959_158482960	0.172145	0.546625				chr14:23448755_23448756	0.08607	0.26323
chr9:95056069_95056070	0.923805	2.27642				chr5:43065738_43065739	0.033835	0.152055				chr4:2965965_2965966	0.08607	0.243065
chr1:67896232_67896233	0.78122	1.70091				chr14:50100519_50100520	0.033835	0.414735				chr5:131832349_131832350	0.101515	0.243065
chr9:44992805_44992806	0.769395	1.84479				chr7:151491958_151491959	0.11991	0.40493				chr6:52859019_52859020	0.101515	0.304105
chr11:62623467_62623468	1.20271	2.27587				chr6:36646668_36646669	0.132395	0.344435				chr10:111969203_111969204	0.13535	0.202735
chr19:18043550_18043551	2.26483	3.9261				chr17:38255425_38255426	0.458285	1.0235				chr7:142171389_142171390	0.08312	0.323725
chr6:24721871_24721872	1.54995	3.49284				chr20:61299981_61299982	0.29205	0.668705				chr19:17187127_17187128	0.049275	0.23271
chr11:118972676_118972677	0.673795	1.31506				chr6:42282850_42282851	0.20598	0.33408				chr17:8022487_8022488	0.116955	0.252875
chrX:153627273_153627274	0.79732	1.10251				chr20:62610469_62610470	0.15375	0.283395				chr7:1608911_1608912	0.11991	0.32427
chr8:103819829_103819830	0.62156	1.47856				chr2:95981898_95981899	0.397185	0.546625				chr2:10673012_10673013	0.2707	0.283395
chr5:154134510_154134511	1.45272	4.28308				chr6:35453430_35453431	0.283185	0.830565				chr6:47276388_47276389	0.049275	0.273585
chr6:133135444_133135445	0.63043	2.17504				chr11:66103315_66103316	0.273655	0.60821				chr4:103422086_103422087	0.11991	0.07085
chr20:49057262_49057263	1.35284	2.19631				chr19:13263016_13263017	0.49212	0.96191				chr7:1924134_1924135	0.11991	0.42509
chr9:67791625_67791626	0.6899	1.926				chr11:118790610_118790611	0.22142	0.577145				chr1:109235834_109235835	0.147835	0.152055
chr10:103893436_103893437	0.834115	2.25954				chr20:42566475_42566476	0.16919	0.37441				chr17:4851610_4851611	0.033835	0.26323
chr6:31509662_31509663	0.92676	1.88349				chr5:134773337_134773338	0.218465	0.50575				chr1:218520395_218520396	0.049275	0.29375
chr11:69257827_69257828	0.387655	0.80931				chr11:118791681_118791682	0.384695	0.821305				chr14:81687164_81687165	0.09856	0.313915
chr6:36842448_36842449	0.763485	1.71018				chr11:65256847_65256848	0.384695	0.69813				chr22:37594480_37594481	0.116955	0.141695
chr17:7590818_7590819	0.907705	2.29822				chr9:116173656_116173657	0.11991	0.243065				chr10:106089077_106089078	0.2707	0.29375
chr20:33893689_33893690	0.411965	1.07254				chr20:45947032_45947033	0.101515	0.38531				chr19:5623760_5623761	0.08312	0.07085
chr2:86333393_86333394	0.609075	1.75324				chr20:45947502_45947503	0.132395	0.202735				chr10:43893638_43893639	0.033835	0.141695
chr5:175815554_175815555	1.27762	2.71296				chr11:65083197_65083198	0.412625	0.89106				chr17:38473012_38473013	0.21551	0.3646
chr11:9781399_9781400	1.39687	2.11619				chr9:113018008_113018009	0.22142	0.77879				chr12:113683714_113683715	0.187585	0.313915
chr6:42109532_42109533	0.473725	0.840925				chr11:124949623_124949624	0.273655	0.52646				chr1:28835151_28835152	0.101515	0.29375
chr17:42148043_42148044	2.60977	5.34037				chr21:45147990_45147991	0.147835	0.252875				chr14:21571605_21571606	0.08607	0.141695
chr10:103912210_103912211	0.809805	1.9963				chr6:73331562_73331563	0.049275	0.323725				chr6:11094786_11094787	0.18463	0.39512
chr12:120638870_120638871	1.88966	3.83837				chr11:67780824_67780825	0.41558	0.5875				chr1:181080930_181080931	0.132395	0.121535
chr17:27047138_27047139	0.64653	1.56031				chr20:62496557_62496558	0.479635	0.749365				chr9:130330532_130330533	0.187585	0.283395
chrX:48433194_48433195	0.68562	2.52113				chr4:7653525_7653526	0.15375	0.43545				chr1:201430111_201430112	0.116955	0.273585
chr11:69064966_69064967	0.26479	0.8818				chr4:83351646_83351647	0.363345	0.748815				chr7:5465297_5465298	0.22142	0.141695
chr5:10250541_10250542	0.452375	1.36629				chr6:42016781_42016782	0.15375	0.405475				chr17:76354427_76354428	0.16623	0.26323
chr6:42715348_42715349	0.48621	1.28727				chr6:42090591_42090592	0.22142	0.699225				chr19:38755478_38755479	0.049275	0.16186
chr12:110907075_110907076	0.962895	1.72217				chr17:43303602_43303603	0.679705	1.30689				chr7:101178805_101178806	0.08312	0.243065
chr9:130213544_130213545	0.510515	1.18481				chr1:120612370_120612371	0.46124	0.840925				chr6:33578161_33578162	0.2523	0.141695
chr6:7390128_7390129	1.0194	2.00556				chr4:103749593_103749594	0.261835	0.567335				chr11:119456139_119456140	0.22142	0.202735
chr1:33282955_33282956	1.44319	3.63618				chr1:154945659_154945660	0.187585	0.252875				chr1:145398842_145398843	0.08607	0.23271
chr5:170815576_170815577	1.26875	2.87701				chr19:12833593_12833594	0.403095	0.658895				chr4:7632937_7632938	0.13535	0.435995
chr8:134388013_134388014	1.03056	1.92382				chr19:17971683_17971684	0.08607	0.2229				chr11:3012887_3012888	0.033835	0.141695
chr8:103818604_103818605	0.464195	1.10306				chr1:120611211_120611212	0.53549	1.18372				chr10:102821014_102821015	0.101515	0.30356
chr10:135072945_135072946	0.538445	0.982075				chr20:60934496_60934497	0.332465	0.9412				chr10:3825251_3825252	0.067675	0.19238
chr2:198364737_198364738	0.41558	1.61044				chr1:154946748_154946749	0.19711	0.32427				chr19:18528895_18528896	0.067675	0.30356
chr2:203130542_203130543	0.74147	2.26606				chr11:65189772_65189773	0.23686	0.597855				chr16:2089805_2089806	0.2523	0.172215
chr5:82769759_82769760	0.442845	1.31615				chr6:31705975_31705976	0.15375	0.29375				chr3:52009277_52009278	0.049275	0.252875
chr20:33896174_33896175	0.634045	1.93362				chr6:43140472_43140473	0.08312	0.35479				chr16:2092212_2092213	0.033835	0.25342
chr5:33441254_33441255	0.25526	1.39844				chr17:43302860_43302861	0.67084	0.63764				chr19:49495689_49495690	0.172145	0.29375
chr17:75084779_75084780	1.48951	3.26939				chr6:43140200_43140201	0.13535	0.384765				chr17:73872375_73872376	0.101515	0.313915
chr5:43120862_43120863	0.55093	1.31615				chr19:39341533_39341534	0.09856	0.30356				chr15:41408778_41408779	0.116955	0.141695
chr11:118888986_118888987	0.70172	2.31893				chr6:42068084_42068085	0.353815	0.40493				chr2:235199434_235199435	0.067675	0.152055
chr11:93474534_93474535	0.203025	1.14339				chr4:83350419_83350420	0.18167	0.769525				chr17:27071625_27071626	0.16919	0.16186
chr6:41755383_41755384	0.67741	1.73143				chr20:42568105_42568106	0.528915	0.931935				chr11:73019623_73019624	0.033835	0.172215
chr8:134582695_134582696	0.680365	1.33796				chr6:42371201_42371202	0.2523	0.445255				chr6:20404167_20404168	0.067675	0.202735
chr17:40985317_40985318	0.594295	2.19576				chr11:118781490_118781491	0.132395	0.243065				chr8:145046805_145046806	0.049275	0.252875
chr9:95087689_95087690	0.86204	2.27806				chr11:69453309_69453310	0.2523	0.415285				chr17:79395061_79395062	0.033835	0.202735
chr3:73160091_73160092	3.33647	6.79114				chr6:37138908_37138909	0.049275	0.323725				chr4:111085589_111085590	0.18167	0.19238
chr20:23031793_23031794	0.77531	0.9521				chr19:13950832_13950833	0.08312	0.07085				chr11:19736829_19736830	0.13535	0.212545
chr3:183967391_183967392	0.803235	1.49872				chr11:1848603_1848604	0.363345	0.769525				chr3:9440239_9440240	0.23686	0.323725
chr6:26537983_26537984	0.667885	1.17391				chr11:65656886_65656887	0.116955	0.202735				chrX:153598103_153598104	0.230955	0.29375
chr17:74553893_74553894	1.88899	3.58276				chr17:45727280_45727281	0.233905	0.748815				chr17:7255620_7255621	0.172145	0.3646
chr3:52720081_52720082	2.25004	3.713				chr2:109831984_109831985	0.08607	0.172215				chr3:129830862_129830863	0.16623	0.384765
chr4:164415834_164415835	1.25627	3.48522				chr1:154193805_154193806	0.15079	0.55698				chr19:13958696_13958697	0.203025	0.344435
chr10:43903232_43903233	0.59068	1.20497				chr7:100026399_100026400	0.29567	0.79024				chr1:235098548_235098549	0.18463	0.273585
chr7:2394304_2394305	0.301585	1.1036				chr7:44836276_44836277	0.338375	0.55698				chr1:59281989_59281990	0.049275	0.19238
chr1:110880894_110880895	0.49574	1.27527				chr16:21531425_21531426	0.11991	0.45561				chr4:129730778_129730779	0.356775	0.45561
chr2:232328538_232328539	0.75987	2.21811				chr8:128866688_128866689	0.298625	0.66816				chr1:203526759_203526760	0.23686	0.37441
chrX:41192802_41192803	0.57228	1.74015				chr6:44026429_44026430	0.52005	0.91177				chr17:46560594_46560595	0.067675	0.243065
chr4:146019469_146019470	1.0562	2.5015				chr14:69261336_69261337	0.246395	0.901965				chr3:75485495_75485496	0.049275	0.384765
chr21:44299591_44299592	0.70534	1.71018				chr4:7650075_7650076	0.286145	0.42564				chr11:1146397_1146398	0.286145	0.243065
chr10:70091380_70091381	0.40967	1.20497				chr4:83295467_83295468	0.412625	0.678515				chr6:34857079_34857080	0.18463	0.29375
chr6:35696108_35696109	0.6025	1.78266				chr6:42372378_42372379	0.273655	0.354245				chr19:35452246_35452247	0.08312	0.25342
chr9:86594662_86594663	0.50461	1.37773				chr20:62169338_62169339	0.2707	0.75972				chr10:47769010_47769011	0.13535	0.273585
chr19:45909184_45909185	0.22142	0.607665				chr6:41909105_41909106	0.147835	0.32427				chr10:61665632_61665633	0.049275	0.23271
chr1:145209028_145209029	0.458945	1.39735				chr6:43598108_43598109	0.356775	0.86054				chr17:1618095_1618096	0.26479	0.344435
chr1:156308385_156308386	0.51709	1.41698				chr20:25290135_25290136	0.23686	0.40493				chr1:154972403_154972404	0.101515	0.212545
chr20:62318071_62318072	0.507565	1.18481				chr6:42018349_42018350	0.43102	0.86054				chr3:33481145_33481146	0.067675	0.121535
chr7:45151279_45151280	1.47999	2.66173				chr6:36646262_36646263	0.283185	0.50575				chr17:76354917_76354918	0.08607	0.273585
chr10:43904512_43904513	0.283185	0.607665				chr1:154945283_154945284	0.246395	0.283395				chr10:134499234_134499235	0.13535	0.445255
chr19:58898617_58898618	0.680365	1.36793				chr12:56511997_56511998	0.397185	0.890515				chr1:43409091_43409092	0.11991	0.39512
chr6:10695221_10695222	1.23196	2.45082				chr11:120417624_120417625	0.314065	0.42509				chrX:45710197_45710198	0.08312	0.23271
chr17:17495013_17495014	1.30489	3.24215				chr12:104323416_104323417	0.258215	0.344435				chr5:171599877_171599878	0.23686	0.60712
chr4:7651668_7651669	0.40967	1.30689				chr6:2988770_2988771	0.59955	0.88125				chr5:98110319_98110320	0.08312	0.3646
chr8:99057704_99057705	0.55684	2.47915				chr19:10765207_10765208	0.033835	0.10137				chr1:228762447_228762448	0.08607	0.23271
chr19:49999339_49999340	0.634045	1.7625				chr4:83352290_83352291	0.049275	0.25342				chr12:120555405_120555406	0.067675	0.283395
chr14:50101070_50101071	0.498695	1.17555				chr19:1167776_1167777	0.18167	0.953195				chr17:17138873_17138874	0.11991	0.26323
chr5:149829220_149829221	0.707635	1.9151				chr11:70246002_70246003	0.29205	0.75972				chr6:26521472_26521473	0.13535	0.32427
chr20:30135242_30135243	1.7461	3.75881				chr11:68843781_68843782	0.369255	1.08454				chr1:24742094_24742095	0.172145	0.4349
chr11:64622644_64622645	0.48621	1.00224				chr2:85765819_85765820	0.31998	0.739005				chr14:69445236_69445237	0.033835	0.121535
chr4:10097420_10097421	0.400135	0.96191				chr6:31704048_31704049	0.19711	0.323725				chr12:109029275_109029276	0.13535	0.141695
chr6:52369245_52369246	0.5598	1.31724				chr2:95980905_95980906	0.147835	0.617475				chr19:45372202_45372203	0.15375	0.38531
chr4:39460450_39460451	0.71716	2.01483				chr7:97913906_97913907	0.11991	0.5875				chr3:193853832_193853833	0.116955	0.172215
chr17:34890961_34890962	0.329505	0.97117				chr16:21531924_21531925	0.372215	0.62783				chr5:148206521_148206522	0.049275	0.141695
chr6:74289340_74289341	0.384695	1.67203				chr1:95088488_95088489	0.356775	0.760265				chr1:228763888_228763889	0.13535	0.16186
chr4:152020890_152020891	0.54797	1.86332				chr8:101734390_101734391	0.172145	0.536815				chr1:94313640_94313641	0.11991	0.39457
chr6:30525140_30525141	0.55093	1.16464				chr2:85766394_85766395	0.067675	0.25342				chr2:48542275_48542276	0.15375	0.16186
chr20:3788925_3788926	1.23426	1.97559				chr10:47057980_47057981	0.32589	0.476325				chr12:122884276_122884277	0.067675	0.323725
chr17:56084623_56084624	0.47077	1.46766				chr7:139044384_139044385	0.47668	0.861085				chr10:73734448_73734449	0.067675	0.23271
chr11:809656_809657	0.542065	1.17446				chr5:43067083_43067084	0.23982	0.56679				chr22:30606548_30606549	0.067675	0.30356
chr11:69069356_69069357	0.35086	0.931935				chr9:136214479_136214480	0.08607	0.43545				chr9:37487264_37487265	0.101515	0.283395
chr5:180670772_180670773	0.26479	1.43823				chr7:158533856_158533857	0.15375	0.45616				chr6:41702602_41702603	0.13535	0.435995
chr1:203830731_203830732	1.1761	2.58216				chr14:50099813_50099814	0.15079	0.273585				chr16:89985205_89985206	0.09856	0.32427
chrY:10036113_10036114	1.47046	4.20242				chr4:83294295_83294296	0.332465	0.86054				chr2:131585882_131585883	0.101515	0.30356
chrY:10036564_10036565	1.62125	4.46183				chr7:139365659_139365660	0.322935	0.445255				chr7:72300740_72300741	0.267745	0.344435
chr16:4321389_4321390	0.750335	2.19794				chr6:36095489_36095490	0.528915	0.840925				chr12:122885561_122885562	0.18167	0.323725
chr19:57791248_57791249	1.43958	2.30803				chr12:104324211_104324212	0.40967	1.04366				chr6:26521972_26521973	0.033835	0.26323
chr11:18415921_18415922	0.639955	1.35757				chr11:1851638_1851639	0.20007	0.668705				chr1:53794007_53794008	0.049275	0.10137
chr11:66104177_66104178	0.584765	1.38809				chr6:41908112_41908113	0.19711	0.485585				chr12:46383668_46383669	0.067675	0.202735
chr20:2632521_2632522	0.64653	1.80446				chr7:16685239_16685240	0.09856	0.121535				chr2:9374439_9374440	0.049275	0.243065
chr20:47895237_47895238	0.794365	0.88016				chr21:34913916_34913917	0.08607	0.252875				chr12:123848550_123848551	0.116955	0.2229
chr19:49122653_49122654	0.739175	1.39735				chr18:3448965_3448966	0.15079	0.273585				chr21:47744216_47744217	0.033835	0.121535
chr6:35699990_35699991	0.36039	0.91068				chr19:13166274_13166275	0.267745	1.04366				chr3:5022241_5022242	0.15079	0.354245
chr1:173836998_173836999	0.78122	1.2355				chr9:139796102_139796103	0.172145	0.34389				chr3:179041186_179041187	0.132395	0.202735
chr1:156024471_156024472	0.90113	1.75105				chr7:16684519_16684520	0.15079	0.61802				chr10:104405233_104405234	0.067675	0.19238
chr3:100119959_100119960	0.578855	1.6208				chr17:16913595_16913596	0.30749	0.567335				chr11:130700053_130700054	0.033835	0.19238
chr8:145014539_145014540	0.473725	1.06437				chr17:21189884_21189885	0.47077	0.445805				chr2:10262910_10262911	0.132395	0.38531
chr11:62606989_62606990	0.372215	1.27582				chr17:76325645_76325646	0.48621	0.739005				chr2:10426863_10426864	0.13535	0.38531
chr12:108079463_108079464	1.3351	2.17724				chr14:69259760_69259761	0.187585	0.49594				chr19:14544739_14544740	0.26479	0.485585
chrY:10037812_10037813	1.60351	4.10922				chr1:148556711_148556712	0.738515	1.00388				chr10:81925103_81925104	0.101515	0.252875
chr20:343270_343271	0.94088	2.6443				chr6:35888084_35888085	0.322935	0.952645				chr2:136289643_136289644	0.09856	0.313915
chr20:62587960_62587961	0.990815	1.96469				chr19:14529167_14529168	0.298625	0.789145				chr17:42401645_42401646	0.08607	0.26323
chr17:75251650_75251651	0.649485	1.76195				chr14:50328936_50328937	0.16919	0.678515				chr21:46974913_46974914	0.08312	0.28394
chr17:8152653_8152654	0.78484	2.1391				chr11:67913733_67913734	0.2523	0.38531				chr14:21572755_21572756	0.19711	0.48613
chr3:52029846_52029847	0.88273	2.31893				chr17:39704514_39704515	0.427405	0.8818				chr18:2656463_2656464	0.08607	0.141695
chr10:103124622_103124623	8.38849	8.88113				chr17:40671239_40671240	0.15079	0.30356				chr12:6447478_6447479	0.067675	0.25342
chr11:64072241_64072242	0.344285	1.69219				chr5:131629859_131629860	0.338375	0.992975				chr6:27863401_27863402	0.218465	0.506845
chr19:41257163_41257164	0.44646	1.36793				chr11:69453833_69453834	0.187585	0.313915				chr12:56509777_56509778	0.049275	0.152055
chr5:179050609_179050610	0.4803	1.37719				chr2:153573888_153573889	0.21551	1.25511				chr11:35105139_35105140	0.147835	0.35479
chr5:134773969_134773970	1.00035	2.34945				chr20:42584001_42584002	0.28023	0.475775				chr5:115177817_115177818	0.033835	0.152055
chrX:24072802_24072803	0.428065	1.95324				chr1:46152625_46152626	0.25526	0.586955				chr14:23446991_23446992	0.13535	0.16186
chr4:7200478_7200479	0.341335	1.0938				chr11:118792849_118792850	0.23686	0.415285				chr17:43227340_43227341	0.101515	0.202735
chr17:46125319_46125320	0.298625	0.7995				chr6:43544032_43544033	0.22142	0.29375				chr17:46559758_46559759	0.16623	0.16186
chr6:17706360_17706361	0.61565	1.44749				chr6:35226844_35226845	0.22142	0.212545				chr20:10415998_10415999	0.15079	0.32427
chr13:114831133_114831134	0.393565	0.911225				chr11:94883583_94883584	0.20007	0.476325				chr10:81107120_81107121	0.13535	0.3646
chr3:23958773_23958774	0.624515	1.25511				chr11:130393655_130393656	0.2523	0.627285				chr8:38795343_38795344	0.11991	0.243065
chr11:124949090_124949091	0.43398	0.90032				chr7:100769709_100769710	0.37517	0.789145				chr12:53442025_53442026	0.08312	0.354245
chr17:2263149_2263150	0.442845	1.2355				chr11:65679298_65679299	0.2707	0.66816				chr10:102820558_102820559	0.067675	0.283395
chr4:103748777_103748778	0.513475	1.43823				chr17:62502857_62502858	0.24935	0.485585				chr9:131644816_131644817	0.13535	0.323725
chr11:60609531_60609532	1.65213	3.24813				chr1:16472400_16472401	0.132395	0.252875				chr4:102268241_102268242	0.067675	0.26323
chr17:62223729_62223730	0.347905	1.12432				chr19:13261165_13261166	0.187585	0.49594				chr15:75495180_75495181	0.187585	0.5875
chr7:150065235_150065236	0.62156	1.39844				chr11:65186558_65186559	0.23686	0.516105				chr1:223894512_223894513	0.101515	0.212545
chr14:21852281_21852282	0.594295	1.27473				chr21:46348799_46348800	0.498035	0.96191				chr1:149857937_149857938	0.15079	0.28394
chr14:50053039_50053040	0.75987	1.56794				chr4:77871509_77871510	0.116955	0.25342				chr9:134000264_134000265	0.132395	0.16186
chr17:41150376_41150377	0.753955	2.0677				chr10:5589080_5589081	0.172145	0.243065				chr17:41323321_41323322	0.08607	0.243065
chr17:5323389_5323390	0.805525	1.72053				chr17:76327117_76327118	0.6025	0.718845				chr10:125757218_125757219	0.19711	0.313915
chr2:113998580_113998581	0.23686	0.84147				chr9:139795590_139795591	0.203025	0.26323				chr17:80186409_80186410	0.033835	0.2229
chr10:1034446_1034447	0.48917	1.47802				chr11:63953644_63953645	0.42149	0.59731				chr17:36904815_36904816	0.08312	0.344435
chr6:73332427_73332428	0.44646	1.66003				chr17:19120786_19120787	0.2707	0.55698				chr3:52187921_52187922	0.067675	0.212545
chr20:42086710_42086711	0.4619	1.54015				chr21:46348121_46348122	0.15375	0.49649				chr19:46498922_46498923	0.18167	0.23271
chr6:30655293_30655294	0.698765	1.51889				chr2:85766966_85766967	0.187585	0.96191				chr6:27145785_27145786	0.116955	0.34389
chr17:2239708_2239709	0.923805	2.4203				chr14:50328436_50328437	0.16623	0.40493				chr11:34379946_34379947	0.08607	0.304105
chr1:45241098_45241099	0.384695	1.22459				chr1:36816447_36816448	0.35086	0.52701				chr21:47744610_47744611	0.09856	0.16186
chr7:6048993_6048994	0.763485	2.01538				chr6:43978810_43978811	0.62156	1.01259				chr11:120081617_120081618	0.13535	0.33408
chr6:43484914_43484915	0.74147	1.46874				chr1:28833945_28833946	0.08312	0.475775				chr7:26242009_26242010	0.08607	0.313915
chr19:47291821_47291822	1.12026	2.39033				chr1:148555659_148555660	0.35086	0.49649				chr6:34857631_34857632	0.08607	0.3646
chr19:17970954_17970955	0.750995	1.4791				chr2:232572525_232572526	0.08607	0.19238				chr1:212873944_212873945	0.049275	0.283395
chr1:156186308_156186309	0.72603	3.1157				chr2:28582377_28582378	0.584765	0.901415				chr6:4136384_4136385	0.16623	0.3646
chr6:31707911_31707912	0.46124	1.32651				chr11:67008661_67008662	0.33542	0.840925				chr2:208489486_208489487	0.049275	0.32427
chr21:45148507_45148508	0.46486	2.08568				chr14:50329751_50329752	0.289095	1.0224				chr9:124499219_124499220	0.132395	0.23271
chr17:36908731_36908732	0.563415	1.99575				chr1:16940326_16940327	0.233905	0.67906				chr17:48133139_48133140	0.22142	0.16186
chr6:30712541_30712542	0.411965	1.11342				chr11:94884665_94884666	0.21551	0.61802				chr11:34265364_34265365	0.258215	0.5172
chr6:35338325_35338326	0.96519	1.66003				chr11:66383944_66383945	0.329505	0.546625				chr7:150077093_150077094	0.101515	0.374955
chr14:59950844_59950845	0.353815	1.51889				chr6:160210622_160210623	0.21551	0.770075				chr1:183249163_183249164	0.08607	0.30356
chr6:28891707_28891708	0.553885	1.24639				chr17:39705282_39705283	0.411965	0.65835				chr11:64684909_64684910	0.116955	0.283395
chr19:12834755_12834756	0.77169	1.31724				chr17:78866026_78866027	0.32589	1.00333				chr19:40970401_40970402	0.187585	0.334625
chr7:100026948_100026949	0.507565	1.13468				chr17:43250259_43250260	0.387655	0.74991				chr20:52238437_52238438	0.22142	0.212545
chr12:122326519_122326520	0.9261	2.05516				chr8:143758867_143758868	0.033835	0.121535				chr10:80887456_80887457	0.101515	0.344435
chr14:105439094_105439095	0.30749	1.01259				chr19:46144856_46144857	0.338375	0.647445				chr22:41844424_41844425	0.18463	0.39457
chr5:151151508_151151509	0.8282	2.31893				chr17:39705565_39705566	0.16623	0.16186				chr17:48943604_48943605	0.049275	0.141695
chr1:154193203_154193204	0.639955	1.99685				chr2:133174257_133174258	0.09856	0.537365				chr8:124287020_124287021	0.15375	0.26323
chr12:113622931_113622932	0.384695	1.23495				chr9:131085468_131085469	0.09856	0.212545				chr10:46952017_46952018	0.09856	0.16186
chr3:48701003_48701004	0.790085	1.8328				chr10:43902061_43902062	0.09856	0.283395				chr6:31831614_31831615	0.116955	0.283395
chr11:65149914_65149915	0.51709	0.99188				chr6:42531839_42531840	0.30749	0.861085				chr17:5389305_5389306	0.101515	0.23271
chr19:2059684_2059685	0.565705	2.23937				chr20:61584096_61584097	0.735555	0.9521				chr11:834566_834567	0.101515	0.273585
chr21:44913538_44913539	0.707635	1.73198				chr20:43988461_43988462	0.218465	0.537365				chr5:151121457_151121458	0.11991	0.29375
chr14:23025437_23025438	0.464195	1.22459				chr2:10262285_10262286	0.033835	0.16186				chr20:49124996_49124997	0.18463	0.34389
chr6:36318616_36318617	0.59068	1.24476				chr2:47212433_47212434	0.50165	0.718295				chr4:114683800_114683801	0.20598	0.283395
chr19:36706089_36706090	0.98261	1.68129				chr1:101361231_101361232	0.246395	0.62783				chr1:24127249_24127250	0.116955	0.23271
chr19:50432650_50432651	0.49212	1.04202				chr5:133861825_133861826	0.19711	0.57769				chr20:60877855_60877856	0.09856	0.30356
chr14:20923433_20923434	0.55684	1.28618				chr6:26284956_26284957	0.147835	0.39457				chr6:10760445_10760446	0.18463	0.384765
chr1:8938213_8938214	0.4619	1.07418				chr6:86388408_86388409	0.29567	0.91068				chr2:100908745_100908746	0.286145	0.415285
chr3:75718365_75718366	0.61565	1.78485				chr10:121355375_121355376	0.16623	0.252875				chr20:56273466_56273467	0.23686	0.23271
chr17:8286445_8286446	0.403095	1.87422				chr6:26285550_26285551	0.261835	0.7995				chr9:32705252_32705253	0.172145	0.252875
chr11:67777717_67777718	0.44942	1.56086				chr1:153508800_153508801	0.11991	0.69813				chr7:6968299_6968300	0.23686	0.49649
chr6:90529539_90529540	0.44942	1.87422				chr20:62258814_62258815	0.29205	0.50575				chr22:24950421_24950422	0.13535	0.23271
chr7:44836768_44836769	0.40605	0.972265				chr20:32581512_32581513	0.29567	0.49594				chr17:74706265_74706266	0.101515	0.252875
chr14:58893892_58893893	0.707635	1.81373				chr6:31702709_31702710	0.18463	0.56679				chr1:149825099_149825100	0.116955	0.141695
chr5:172882269_172882270	0.314065	0.85073				chr20:44600686_44600687	0.19711	0.66761				chr6:26055318_26055319	0.203025	0.30356
chr11:9406154_9406155	0.86729	2.09767				chr19:59031259_59031260	0.40605	0.596765				chr2:85154245_85154246	0.322935	0.49649
chr2:109830780_109830781	0.332465	1.26601				chr6:167763793_167763794	0.033835	0.415285				chr1:212873355_212873356	0.067675	0.2229
chr19:41770228_41770229	0.61565	0.85128				chr17:18994555_18994556	0.21551	0.344435				chr6:27145013_27145014	0.172145	0.23271
chr11:62359514_62359515	0.37879	0.52646				chr7:99699216_99699217	0.267745	0.54717				chr17:37055123_37055124	0.18463	0.445805
chr1:210001365_210001366	1.35646	2.20612				chr20:35201679_35201680	0.35973	1.01314				chr12:64797954_64797955	0.049275	0.3646
chr17:34958039_34958040	0.84594	2.13636				chr8:134309441_134309442	0.19711	0.354245				chr17:21118274_21118275	0.08312	0.23271
chr2:113300147_113300148	0.261835	1.12377				chr11:12221988_12221989	0.44942	0.88016				chr1:226069997_226069998	0.20007	0.212545
chr6:34393804_34393805	1.00035	2.49169				chr11:62648850_62648851	0.347905	0.829475				chr16:87902277_87902278	0.067675	0.323725
chr11:111749985_111749986	0.233905	0.941745				chr8:128806916_128806917	0.15375	0.39512				chr1:150533652_150533653	0.15375	0.25342
chr17:37009853_37009854	0.43398	1.08344				chr17:76338997_76338998	0.19711	0.45561				chr1:149857481_149857482	0.132395	0.40493
chrX:118925507_118925508	0.52005	1.79411				chr7:150784964_150784965	0.13535	0.354245				chr7:22766957_22766958	0.172145	0.37441
chr2:101618878_101618879	0.356775	1.29544				chr11:64037580_64037581	0.298625	0.64854				chr8:141646364_141646365	0.132395	0.26323
chr6:42858530_42858531	0.363345	1.3167				chr18:12948625_12948626	0.09856	0.414735				chr6:4134617_4134618	0.13535	0.202735
chr17:2304967_2304968	0.4803	1.08454				chr20:36155485_36155486	0.08312	0.30356				chr11:1784224_1784225	0.049275	0.354245
chr19:5690388_5690389	0.48621	1.44803				chr2:96191506_96191507	0.16919	0.19238				chr6:44016984_44016985	0.116955	0.243065
chr8:99129498_99129499	0.738515	1.8328				chr2:99953786_99953787	0.283185	1.16355				chr10:123902567_123902568	0.11991	0.16186
chr11:62324129_62324130	0.578195	0.75972				chr6:41042285_41042286	0.411965	0.283395				chr11:47430743_47430744	0.258215	0.384765
chr3:183851947_183851948	0.578195	1.28563				chr1:94159777_94159778	0.67084	0.73846				chr6:1326107_1326108	0.397185	0.32427
chr18:3624049_3624050	0.38174	0.981525				chr8:146016814_146016815	0.13535	0.152055				chr1:109817530_109817531	0.25526	0.384765
chr4:119199941_119199942	0.643575	1.81045				chr5:179246537_179246538	0.47077	1.34776				chr3:195362961_195362962	0.2707	0.50575
chr19:5790874_5790875	0.97242	1.95433				chr12:112452033_112452034	0.28023	0.48668				chr19:40972072_40972073	0.067675	0.29375
chr14:50359251_50359252	0.44646	1.01314				chr3:43811573_43811574	0.25526	0.748815				chr19:10513267_10513268	0.203025	0.45561
chr1:159894829_159894830	0.35973	1.25566				chr10:11916942_11916943	0.261835	1.19517				chr5:126112944_126112945	0.15079	0.121535
chr9:37120090_37120091	0.77597	1.4791				chr9:131446174_131446175	0.267745	0.43545				chr14:35835610_35835611	0.09856	0.354245
chr11:125757293_125757294	0.18463	0.405475				chr6:12288740_12288741	0.101515	0.45561				chr3:37987030_37987031	0.15079	0.252875
chr5:81574092_81574093	0.48621	1.01259				chr20:30945962_30945963	0.424445	0.861085				chr1:209824804_209824805	0.15079	0.32427
chr6:10723091_10723092	0.720115	1.43987				chr1:95087123_95087124	0.50461	0.678515				chr2:110873533_110873534	0.116955	0.30356
chr20:62612319_62612320	0.97308	1.67966				chr17:19064112_19064113	0.132395	0.62783				chr14:50320585_50320586	0.08607	0.202735
chr5:145562136_145562137	0.667225	1.5396				chr8:103803341_103803342	0.458285	0.749365				chr1:37942416_37942417	0.11991	0.435995
chr14:24658024_24658025	1.01513	2.53148				chr2:70314876_70314877	0.172145	0.415285				chr20:23671618_23671619	0.11991	0.212545
chr2:109335828_109335829	1.11073	2.54293				chr6:43977965_43977966	0.132395	0.283395				chr22:38637128_38637129	0.09856	0.243065
chr7:151442524_151442525	0.356775	1.25566				chr6:33385076_33385077	0.187585	0.283395				chr19:6736820_6736821	0.033835	0.344435
chr9:135545200_135545201	0.403095	1.20552				chr11:64646488_64646489	0.09856	0.819665				chr22:30821645_30821646	0.172145	0.16186
chr2:47261446_47261447	0.67675	1.07363				chr17:8090158_8090159	0.289095	0.42509				chr11:112192358_112192359	0.15375	0.475775
chr19:39926546_39926547	0.754615	2.08458				chr20:32580831_32580832	0.41558	0.749365				chr14:102747048_102747049	0.22142	0.3646
chr19:1864342_1864343	0.628135	1.59954				chr6:26286782_26286783	0.18167	0.4349				chr4:6643008_6643009	0.08607	0.23271
chr12:112847316_112847317	0.750995	1.98595				chr14:50470328_50470329	0.233905	0.52646				chr22:21984209_21984210	0.049275	0.152055
chr20:34542493_34542494	1.00035	2.00393				chr19:41768309_41768310	0.356775	0.4349				chr6:31083110_31083111	0.101515	0.323725
chr2:183989576_183989577	0.54502	1.16355				chr17:48716589_48716590	0.08312	0.313915				chr8:124285874_124285875	0.067675	0.32427
chr20:62314034_62314035	0.455325	1.01205				chr5:142623845_142623846	0.25526	0.354245				chr5:32173565_32173566	0.08312	0.34389
chr17:41438656_41438657	0.978995	1.32542				chr3:5020472_5020473	0.147835	0.45616				chr12:108699545_108699546	0.08312	0.252875
chr5:138609859_138609860	0.898835	1.63006				chr19:17447657_17447658	0.203025	0.212545				chr1:68298541_68298542	0.116955	0.33408
chr19:4374787_4374788	0.581815	1.33796				chr5:154237153_154237154	0.594295	1.00169				chr3:194980079_194980080	0.08607	0.43545
chr19:5720279_5720280	0.62156	1.21588				chr6:37787098_37787099	0.314065	0.57769				chr16:84871872_84871873	0.067675	0.10137
chr14:35591365_35591366	0.23982	0.596765				chr19:12903038_12903039	0.067675	0.26323				chr20:50150296_50150297	0.11991	0.30356
chr6:109704226_109704227	0.2707	1.09271				chr19:58919968_58919969	0.101515	0.70958				chr8:26307174_26307175	0.08607	0.35479
chr3:170587928_170587929	0.913615	1.6693				chr1:235668342_235668343	0.273655	0.890515				chr2:208489037_208489038	0.067675	0.313915
chr6:8102578_8102579	0.6715	1.92436				chr11:62312294_62312295	0.116955	0.28394				chr6:26056572_26056573	0.23686	0.252875
chr8:101734821_101734822	0.458285	1.38645				chr8:107282908_107282909	0.11991	0.46542				chr17:73083667_73083668	0.13535	0.273585
chr9:131674001_131674002	0.6554	1.21588				chr6:30685411_30685412	0.68628	0.72865				chr12:80085216_80085217	0.049275	0.243065
chr11:125462438_125462439	0.387655	1.02405				chr9:37465071_37465072	0.15079	0.2229				chr17:73084464_73084465	0.067675	0.172215
chr7:158533202_158533203	0.538445	0.951005				chr11:67572115_67572116	0.233905	0.577145				chr10:21824431_21824432	0.067675	0.141695
chr3:49395987_49395988	0.6554	1.3167				chr11:130392511_130392512	0.13535	0.61802				chr6:14211147_14211148	0.15079	0.374955
chr10:79793736_79793737	0.513475	1.25511				chr10:11918006_11918007	0.35086	0.82076				chr19:49375713_49375714	0.203025	0.252875
chr11:65769844_65769845	0.18167	0.89106				chr11:65625778_65625779	0.15079	0.567335				chr6:41703449_41703450	0.218465	0.414735
chr6:40995787_40995788	0.42149	0.53627				chr11:706594_706595	0.13535	0.273585				chr3:10234732_10234733	0.187585	0.243065
chr10:102747352_102747353	1.03485	2.32002				chr19:56165190_56165191	0.2523	0.709035				chr19:11248654_11248655	0.067675	0.35479
chr17:76858338_76858339	0.85547	1.63006				chr6:42947033_42947034	0.332465	0.800045				chr1:86043822_86043823	0.22142	0.202735
chr7:104653200_104653201	0.597255	1.24585				chr6:33385797_33385798	0.39423	0.718845				chr1:1676492_1676493	0.09856	0.19238
chr17:39845744_39845745	0.403095	1.43769				chr8:37889026_37889027	0.301585	0.991335				chr6:40905585_40905586	0.11991	0.19238
chr5:176874962_176874963	0.793705	1.59954				chr2:192542472_192542473	0.101515	0.344435				chr19:1173133_1173134	0.033835	0.273585
chr11:117014863_117014864	0.58772	2.17724				chr6:34212437_34212438	0.16919	0.61802				chr14:55032754_55032755	0.218465	0.39512
chr19:36605905_36605906	0.680365	1.64042				chr11:65655962_65655963	0.32589	0.90087				chr7:75678059_75678060	0.116955	0.23271
chrX:9431252_9431253	1.71389	2.97728				chr17:47269395_47269396	0.628135	1.00224				chr2:9427337_9427338	0.116955	0.334625
chr9:37592519_37592520	0.387655	1.1641				chr10:80732639_80732640	0.353815	0.658895				chr3:46976176_46976177	0.13535	0.30356
chr11:506688_506689	0.187585	1.03221				chr11:57194844_57194845	0.101515	0.42564				chrX:40036539_40036540	0.15375	0.334625
chr15:93352623_93352624	0.593635	1.34722				chr11:57192397_57192398	0.29567	0.556435				chr15:70489054_70489055	0.218465	0.25342
chr17:57697180_57697181	0.41558	1.52052				chr11:58345709_58345710	0.172145	0.597855				chr2:191745196_191745197	0.11991	0.354245
chr19:59071103_59071104	0.71716	1.4682				chr7:5467685_5467686	0.08607	0.30356				chr11:112192776_112192777	0.172145	0.46597
chr11:17099166_17099167	0.597255	1.69001				chr9:132259176_132259177	0.11991	0.344435				chr16:69761398_69761399	0.09856	0.344435
chr10:81059459_81059460	0.43693	1.22405				chr3:105085572_105085573	0.378125	1.14448				chr4:151937402_151937403	0.101515	0.33408
chr5:71146861_71146862	1.60218	4.8782				chr2:70314003_70314004	0.20007	0.71939				chr12:111181562_111181563	0.11991	0.212545
chr11:68121980_68121981	0.28023	0.859995				chr20:60932348_60932349	0.172145	0.506845				chr7:156741747_156741748	0.049275	0.28394
chr2:27579927_27579928	0.563415	1.29707				chr12:6445416_6445417	0.411965	1.03276				chr3:194840407_194840408	0.08312	0.19238
chrX:153991781_153991782	0.46124	1.6693				chr4:2937344_2937345	0.15079	0.34389				chr6:74363037_74363038	0.101515	0.26323
chr3:39448281_39448282	0.707635	1.3058				chr7:73893509_73893510	0.09856	0.172215				chr16:2206319_2206320	0.049275	0.07085
chr4:2415015_2415016	0.458285	1.28509				chr17:43225900_43225901	0.31111	0.58805				chr9:123639902_123639903	0.116955	0.38531
chr10:49812778_49812779	0.22142	1.00169				chr2:61765642_61765643	0.22142	0.39457				chr5:95998636_95998637	0.21551	0.334625
chr9:3526630_3526631	0.132395	0.810405				chr19:12903440_12903441	0.116955	0.252875				chr7:43687634_43687635	0.16919	0.30356
chr11:108093748_108093749	0.652445	1.13358				chr17:27055623_27055624	0.356775	0.739005				chr9:33166409_33166410	0.08312	0.19238
chr11:130348227_130348228	0.35973	1.12487				chr10:80841655_80841656	0.393565	0.75917				chr2:38302919_38302920	0.033835	0.19238
chr8:145733913_145733914	0.418535	0.982075				chr14:50087290_50087291	0.30749	1.02295				chr3:9974682_9974683	0.067675	0.313915
chr17:1303388_1303389	0.298625	1.39681				chr11:65259403_65259404	0.20598	0.709035				chr9:114722060_114722061	0.301585	0.49594
chr12:106751995_106751996	0.218465	1.21588				chr1:228771359_228771360	1.20928	3.23179				chr3:195363378_195363379	0.08607	0.38531
chr2:85999634_85999635	0.301585	0.93084				chr17:42403663_42403664	0.067675	0.212545				chr9:124499589_124499590	0.116955	0.19238
chr7:16685939_16685940	0.338375	0.5766				chr2:87755567_87755568	0.116955	0.344435				chr6:36880604_36880605	0.18167	0.26323
chr9:139797015_139797016	0.62156	1.34722				chr17:900303_900304	0.63109	0.708485				chr6:40967435_40967436	0.203025	0.252875
chr11:66095978_66095979	1.00921	1.89274				chr19:42364684_42364685	0.08312	0.313915				chr2:20779865_20779866	0.08607	0.354245
chr10:89621929_89621930	0.15375	0.546625				chr12:56510551_56510552	0.400135	0.657805				chr17:80241379_80241380	0.218465	0.243065
chr11:107729325_107729326	0.54731	1.29489				chr12:123717573_123717574	0.21551	0.485585				chr10:134332345_134332346	0.101515	0.19238
chr1:156710854_156710855	0.74147	1.93362				chr6:111197494_111197495	0.44942	1.34831				chr11:64052682_64052683	0.08607	0.415285
chr20:3792521_3792522	0.748045	1.2573				chr20:32699939_32699940	0.25526	0.30356				chr1:156866533_156866534	0.19711	0.374955
chr6:42981937_42981938	0.75625	1.1859				chr6:43021520_43021521	0.498695	1.17446				chr10:121277123_121277124	0.18167	0.32427
chr10:131908677_131908678	0.393565	1.09434				chr1:143913045_143913046	0.369255	0.52646				chr10:88853793_88853794	0.101515	0.16186
chr20:36662038_36662039	0.18167	0.647995				chr11:1781906_1781907	0.38174	0.72865				chr6:26033643_26033644	0.08607	0.384765
chr8:141522188_141522189	0.473725	1.09325				chr12:109233277_109233278	0.20598	0.537365				chr1:32646182_32646183	0.049275	0.26323
chr11:63952850_63952851	0.322935	1.16519				chr6:42750524_42750525	0.289095	0.66761				chr8:101963029_101963030	0.049275	0.25342
chr11:67007537_67007538	0.56637	1.44859				chr11:65659356_65659357	0.132395	0.29375				chr7:66206787_66206788	0.067675	0.172215
chr10:27532094_27532095	0.452375	0.880705				chr8:107282340_107282341	0.13535	0.770075				chr6:7542859_7542860	0.08312	0.16186
chr19:9695149_9695150	0.898835	1.63933				chr11:72524179_72524180	0.283185	0.51665				chr9:131938380_131938381	0.203025	0.34389
chr2:131100484_131100485	0.43102	1.84316				chr19:42364303_42364304	0.62222	0.922125				chr3:187456815_187456816	0.08607	0.212545
chr6:86389047_86389048	0.230955	1.12268				chr6:13574065_13574066	0.267745	0.52646				chr15:90577695_90577696	0.08607	0.202735
chr17:73689913_73689914	0.99311	2.20666				chr20:19956245_19956246	0.203025	0.699225				chr6:56820789_56820790	0.172145	0.344435
chr19:4713831_4713832	0.68562	1.14448				chr6:36099046_36099047	0.116955	0.40493				chr1:113394539_113394540	0.101515	0.252875
chr11:62439129_62439130	0.43693	1.04202				chr18:3447976_3447977	0.363345	0.323725				chr14:90422896_90422897	0.116955	0.313915
chr1:43147805_43147806	0.639955	1.76304				chr11:130698882_130698883	0.11991	0.49594				chr11:118490486_118490487	0.13535	0.252875
chr1:151043113_151043114	0.25526	0.748815				chr1:183439460_183439461	0.13535	0.46597				chr6:31789231_31789232	0.13535	0.415285
chr19:14530146_14530147	0.42149	1.33686				chr11:47789252_47789253	0.66197	0.748815				chr19:4724650_4724651	0.23982	0.42509
chr2:38978369_38978370	0.203025	0.92158				chr11:69455340_69455341	0.203025	0.5766				chr6:12009644_12009645	0.08607	0.323725
chr9:131084794_131084795	0.864995	2.02354				chr7:138794571_138794572	0.19711	0.577145				chr3:27525868_27525869	0.067675	0.16186
chr19:41903211_41903212	0.80619	1.48891				chr6:33660662_33660663	0.132395	0.26323				chr6:11277796_11277797	0.301585	0.33408
chr14:64855108_64855109	0.48917	1.45676				chr10:74080527_74080528	0.15375	0.313915				chr21:45079973_45079974	0.147835	0.354245
chr2:202123047_202123048	0.905405	2.17669				chr11:66138672_66138673	0.42149	1.1036				chr6:168436868_168436869	0.2707	0.19238
chr17:37356623_37356624	0.597255	1.25511				chr9:132258296_132258297	0.30749	0.597855				chr2:171830914_171830915	0.23686	0.445255
chr10:121427579_121427580	0.65835	1.30689				chr20:32891124_32891125	0.628135	0.83002				chr1:32041914_32041915	0.09856	0.32427
chrX:153438356_153438357	0.230955	0.951555				chr20:44574484_44574485	0.33542	0.52701				chr22:24237695_24237696	0.147835	0.445805
chr2:29117487_29117488	0.483255	1.24531				chr9:66458510_66458511	0.455325	0.739005				chr3:187459499_187459500	0.116955	0.344435
chr5:138940514_138940515	0.467815	1.56031				chr1:153505833_153505834	0.172145	0.80114				chr6:44186410_44186411	0.049275	0.39512
chr19:18682550_18682551	1.67348	2.67318				chr2:87754954_87754955	0.329505	0.475775				chr11:33712350_33712351	0.116955	0.354245
chr6:30539300_30539301	0.528915	1.09325				chr17:71287808_71287809	0.273655	0.42509				chr5:5164359_5164360	0.16919	0.414735
chr1:211806377_211806378	0.50165	0.94284				chr7:26240986_26240987	0.147835	0.252875				chr11:110065110_110065111	0.116955	0.52646
chr3:99536761_99536762	0.49278	1.29599				chr12:124875972_124875973	0.29205	0.49594				chr6:30457752_30457753	0.049275	0.141695
chr12:121790308_121790309	0.338375	0.932485				chr8:145133275_145133276	0.267745	0.42509				chr4:190943498_190943499	0.09856	0.344435
chr7:97915761_97915762	0.624515	1.13303				chr14:50528006_50528007	0.403095	0.55753				chr7:73507395_73507396	0.11991	0.30356
chr20:36781307_36781308	0.369255	1.49001				chr11:65677176_65677177	0.203025	0.45561				chr1:221916331_221916332	0.08607	0.30356
chr10:105156477_105156478	0.628135	1.77176				chr12:57082380_57082381	0.5598	1.34667				chr20:47538664_47538665	0.08312	0.506845
chr11:75110691_75110692	0.452375	1.11396				chr7:55200661_55200662	0.47668	0.69813				chr1:224811755_224811756	0.289095	0.273585
chr7:157092649_157092650	0.356775	1.11505				chr6:33588860_33588861	0.18463	0.37441				chr1:32403066_32403067	0.116955	0.172215
chr17:58469938_58469939	0.35086	0.97172				chr6:37137523_37137524	0.344285	0.46597				chrX:47077965_47077966	0.033835	0.19238
chr2:109967704_109967705	0.418535	1.42897				chr20:47662988_47662989	0.16623	0.3646				chr3:45166046_45166047	0.15079	0.344435
chr6:167764970_167764971	0.439885	1.08289				chr1:16971293_16971294	0.2523	1.10415				chr11:94502573_94502574	0.08607	0.37441
chr8:146017730_146017731	0.452375	1.1641				chr14:54720450_54720451	0.482595	0.859995				chr7:66205523_66205524	0.033835	0.344435
chr10:121356855_121356856	0.652445	1.42678				chr20:62330201_62330202	0.338375	0.627285				chr20:279233_279234	0.033835	0.172215
chr6:5004138_5004139	0.39423	0.69813				chr17:76835978_76835979	0.147835	0.34389				chr17:79679979_79679980	0.067675	0.19238
chr2:110744600_110744601	0.412625	1.41806				chr2:10260925_10260926	0.32589	0.30356				chr7:73017220_73017221	0.049275	0.25342
chr2:191885090_191885091	0.8282	2.92659				chr6:34359706_34359707	0.314065	0.536815				chr20:34638351_34638352	0.049275	0.19238
chr11:65783002_65783003	0.52596	1.16464				chr3:49058918_49058919	0.233905	0.52646				chr1:154943207_154943208	0.172145	0.39457
chr4:109541831_109541832	0.639955	0.951005				chr14:50065615_50065616	0.261835	0.687775				chr1:100817243_100817244	0.147835	0.33408
chr2:73461550_73461551	0.48917	0.73846				chr8:107283625_107283626	0.20007	0.313915				chr6:82462364_82462365	0.132395	0.26323
chr1:147511091_147511092	2.26319	2.34781				chr17:76836981_76836982	0.347905	1.04312				chr19:782784_782785	0.15375	0.304105
chr1:155579780_155579781	0.7326	1.74178				chr6:27862305_27862306	0.187585	0.252875				chr2:95943469_95943470	0.16623	0.304105
chr20:34252784_34252785	0.267745	0.952645				chr7:56119561_56119562	0.439885	0.7292				chr6:16239670_16239671	0.049275	0.23271
chr11:69251930_69251931	0.467815	1.08399				chr10:102106286_102106287	0.18167	0.739555				chr10:71561732_71561733	0.2707	0.3646
chrX:38663028_38663029	0.22142	0.99188				chr17:7739009_7739010	0.13535	0.54717				chr19:17531454_17531455	0.08312	0.445805
chr6:33359147_33359148	0.54502	0.91177				chr20:35233954_35233955	0.67018	0.99188				chr12:111180985_111180986	0.147835	0.384765
chr20:61569267_61569268	0.92676	2.43175				chr7:151451381_151451382	0.498035	0.98262				chr6:28907541_28907542	0.187585	0.283395
chr7:157197806_157197807	0.89522	1.86387				chr14:23398539_23398540	0.467815	1.0115				chr2:88926918_88926919	0.033835	0.33408
chr12:110841428_110841429	0.652445	1.20497				chr11:65627881_65627882	0.528915	0.850185				chr10:120515361_120515362	0.116955	0.40493
chr10:5855631_5855632	0.33542	1.43714				chr19:13949961_13949962	0.116955	0.384765				chr19:39894685_39894686	0.18463	0.475775
chr1:28908308_28908309	0.50165	0.911225				chr5:1328286_1328287	0.147835	0.516105				chr7:51077189_51077190	0.049275	0.26323
chr11:63439187_63439188	0.384695	0.75972				chr9:139743713_139743714	0.2707	0.52701				chr1:1368753_1368754	0.11991	0.39457
chr8:96281702_96281703	0.22142	1.03221				chr19:47615479_47615480	0.483255	0.951005				chr14:65172260_65172261	0.08607	0.26323
chr19:49990927_49990928	0.372215	1.31506				chr11:65265057_65265058	0.21551	0.627285				chr12:25100081_25100082	0.172145	0.16186
chr14:55574690_55574691	0.48917	1.27637				chr11:65337868_65337869	0.409005	0.657805				chr3:43914755_43914756	0.101515	0.30356
chr22:37957927_37957928	0.593635	1.21479				chr5:171601035_171601036	0.23686	0.536815				chr19:13171259_13171260	0.11991	0.3646
chr1:167683937_167683938	0.557505	1.13303				chr5:14036310_14036311	0.2523	0.252875				chr1:224821021_224821022	0.101515	0.323725
chr20:33680821_33680822	0.314065	0.7995				chr10:80734532_80734533	0.38174	0.932485				chr19:48773257_48773258	0.15079	0.26323
chr12:109232273_109232274	0.72603	1.1641				chr9:127632671_127632672	0.16919	0.42509				chrX:3734243_3734244	0.101515	0.42509
chr11:134094328_134094329	0.347905	0.617475				chr6:26597203_26597204	0.65474	0.8698				chr3:57960652_57960653	0.301585	0.39457
chr11:126081519_126081520	0.763485	1.81428				chr2:112252028_112252029	0.16623	0.212545				chr21:36420725_36420726	0.15375	0.405475
chr5:43484075_43484076	0.397185	0.769525				chr17:30831355_30831356	0.648825	0.953195				chr1:42368063_42368064	0.16919	0.54717
chr9:2844034_2844035	0.877485	1.8219				chr19:41729582_41729583	0.42149	0.718295				chr19:10727854_10727855	0.116955	0.30356
chr20:62259797_62259798	0.553885	1.50744				chr9:131901794_131901795	0.26479	0.678515				chr4:77228331_77228332	0.067675	0.28394
chr11:64902160_64902161	0.23686	0.54717				chr5:132388502_132388503	0.23982	0.67906				chr17:56595077_56595078	0.15079	0.313915
chr20:33872634_33872635	0.301585	0.86054				chr20:30946871_30946872	0.09856	0.16186				chr3:171528494_171528495	0.049275	0.10137
chr19:54704759_54704760	0.53253	1.0938				chr4:120987841_120987842	0.298625	0.354245				chr3:61547323_61547324	0.172145	0.48613
chr9:93956254_93956255	0.2707	0.99188				chr19:42747352_42747353	0.23982	0.323725				chr9:32706864_32706865	0.273655	0.38531
chr9:139981157_139981158	0.83641	1.4088				chr20:25603902_25603903	0.21551	0.50575				chr6:28949931_28949932	0.267745	0.414735
chr3:101405437_101405438	0.40967	1.13358				chr2:178130182_178130183	0.049275	0.29375				chr17:16323436_16323437	0.08607	0.2229
chr7:138437430_138437431	0.565705	1.4791				chr10:13923950_13923951	0.29205	0.60712				chr9:97684607_97684608	0.08312	0.26323
chr1:26947435_26947436	0.428065	0.96191				chr20:31063224_31063225	0.35973	0.88016				chr9:98270049_98270050	0.116955	0.29375
chr1:28969752_28969753	0.48917	0.951555				chr11:62320767_62320768	0.24935	0.82076				chr11:47238097_47238098	0.20598	0.273585
chr8:117778978_117778979	0.49212	1.08454				chr6:26596111_26596112	0.26479	0.43545				chr1:207224300_207224301	0.21551	0.29375
chr10:43133540_43133541	0.412625	1.01259				chr1:155163480_155163481	0.233905	0.567335				chr2:44222631_44222632	0.08312	0.172215
chr7:154997166_154997167	0.50165	1.32705				chr6:33662228_33662229	0.5598	0.972265				chr1:206643955_206643956	0.067675	0.121535
chr1:115259459_115259460	0.98129	2.20776				chr17:46102007_46102008	0.067675	0.33408				chr2:74733870_74733871	0.08312	0.212545
chr1:94167410_94167411	0.538445	1.03167				chr17:18993499_18993500	0.479635	0.75972				chr14:102991642_102991643	0.08312	0.252875
chr16:11945322_11945323	0.48917	1.63987				chr17:36858872_36858873	0.067675	0.34389				chr18:658408_658409	0.08607	0.39457
chr18:43678522_43678523	0.553885	1.32542				chr2:47214339_47214340	0.23686	0.435995				chr20:49177961_49177962	0.132395	0.19238
chr12:57119008_57119009	0.597255	1.53741				chr11:844915_844916	0.08312	0.19238				chr1:2479579_2479580	0.101515	0.39512
chr17:26645917_26645918	0.38174	1.0224				chr6:139696645_139696646	0.18463	0.32427				chr22:28066345_28066346	0.101515	0.16186
chr1:76251759_76251760	1.2129	1.5881				chr8:144363183_144363184	0.033835	0.23271				chr12:104998066_104998067	0.15079	0.283395
chr7:148638285_148638286	0.63109	2.08622				chr7:89512_89513	0.47668	0.7401				chr9:98188646_98188647	0.049275	0.334625
chr2:111142168_111142169	0.233905	0.68887				chr22:30603087_30603088	0.30749	0.63764				chr17:70713993_70713994	0.13535	0.283395
chr16:23568639_23568640	0.852515	1.65132				chr1:16161179_16161180	0.218465	0.323725				chr19:2150405_2150406	0.08607	0.323725
chr2:172864992_172864993	0.353815	1.20388				chr1:155164360_155164361	0.2707	0.414735				chr17:55938438_55938439	0.116955	0.38531
chr1:109642849_109642850	0.81276	1.36574				chr22:30653808_30653809	0.16919	0.54717				chr19:1252665_1252666	0.116955	0.35479
chr19:10812137_10812138	1.1886	1.6911				chr21:46714714_46714715	0.23686	0.445255				chr1:22262074_22262075	0.08607	0.313915
chr16:2014735_2014736	0.427405	0.9412				chr20:44575203_44575204	0.289095	0.911225				chr10:80908757_80908758	0.049275	0.39512
chr2:68385100_68385101	0.332465	0.859995				chr5:96271764_96271765	0.283185	0.922125				chr8:130722532_130722533	0.20598	0.121535
chr19:2579145_2579146	0.230955	0.952645				chr1:24019123_24019124	0.033835	0.121535				chr19:38827775_38827776	0.049275	0.16186
chr17:5372301_5372302	0.978995	1.90474				chr12:124876969_124876970	0.26479	0.597855				chr17:7145648_7145649	0.13535	0.243065
chr6:41863710_41863711	0.62747	1.69001				chr11:58347203_58347204	0.428065	1.11396				chr12:99039123_99039124	0.132395	0.283395
chr8:145597468_145597469	0.538445	1.33796				chr6:13575353_13575354	0.16919	0.769525				chr7:44678936_44678937	0.230955	0.37441
chr8:101912812_101912813	0.46124	1.06273				chr19:16449556_16449557	0.31998	0.739005				chr1:228744566_228744567	0.15375	0.323725
chr7:25164971_25164972	0.4803	0.92158				chr1:193028619_193028620	0.467815	0.68887				chr11:101982322_101982323	0.20007	0.35479
chr2:87034746_87034747	0.48621	1.03276				chr6:31631869_31631870	0.498695	0.414735				chr6:16238616_16238617	0.08607	0.38531
chr10:127407867_127407868	0.428065	0.880705				chr9:139305125_139305126	0.60316	1.07418				chr19:1066394_1066395	0.09856	0.30356
chr6:3024181_3024182	0.76644	1.2344				chr19:39342550_39342551	0.53549	1.0235				chr12:39300658_39300659	0.067675	0.273585
chr6:144164576_144164577	0.473725	1.13358				chr1:149824201_149824202	0.116955	0.354245				chr3:32463846_32463847	0.20007	0.40493
chr19:55700940_55700941	0.821635	1.63987				chr5:957645_957646	0.322935	0.779885				chr7:2861649_2861650	0.172145	0.374955
chr1:46016507_46016508	0.56637	1.97504				chr7:100761798_100761799	0.11991	0.26323				chr4:88311373_88311374	0.08607	0.32427
chr11:8986520_8986521	0.54502	1.27637				chr5:137990207_137990208	0.58772	0.475775				chr11:64864118_64864119	0.08312	0.141695
chr4:140222702_140222703	0.713545	1.12322				chr8:129188985_129188986	0.482595	0.840375				chr19:17445767_17445768	0.08312	0.152055
chr17:40540901_40540902	0.77531	1.24585				chr9:101017614_101017615	0.033835	0.23271				chr1:109741137_109741138	0.15079	0.45561
chr6:33581338_33581339	0.553885	0.819665				chr11:65382841_65382842	0.418535	0.607665				chr6:155636201_155636202	0.16919	0.46542
chr11:63933632_63933633	0.147835	0.87035				chr3:45595075_45595076	0.218465	0.506845				chr17:60781253_60781254	0.16919	0.29375
chr17:33478208_33478209	1.00626	2.48896				chr1:153517746_153517747	0.341335	0.85073				chr11:119039385_119039386	0.23982	0.2229
chr11:70005954_70005955	0.458285	1.42842				chr9:127631219_127631220	0.116955	0.941745				chr7:142509038_142509039	0.322935	0.212545
chr19:1438482_1438483	0.428065	0.83983				chr21:46738989_46738990	0.397185	0.749365				chr17:48739485_48739486	0.15375	0.39457
chr19:13227526_13227527	0.954025	1.39735				chr6:75915103_75915104	0.18463	0.54717				chr16:84872998_84872999	0.08312	0.172215
chr3:135915607_135915608	0.49278	0.88016				chr1:193029193_193029194	0.20598	0.445805				chr9:33167658_33167659	0.218465	0.677965
chr7:150725900_150725901	0.659015	1.28618				chr6:34360742_34360743	0.261835	0.445255				chr1:214724777_214724778	0.067675	0.283395
chr1:118472381_118472382	0.904745	1.72271				chr7:157101861_157101862	0.37879	0.850185				chr11:58910734_58910735	0.033835	0.42509
chr20:43589223_43589224	0.47668	1.1036				chr20:1398230_1398231	0.187585	0.252875				chr15:67341114_67341115	0.101515	0.40493
chr14:45722758_45722759	0.403095	1.27527				chr4:57843634_57843635	0.20007	0.30356				chr8:99954683_99954684	0.101515	0.28394
chr9:129921720_129921721	1.32557	2.18868				chr11:68890347_68890348	0.54797	0.821305				chr19:18415841_18415842	0.09856	0.39457
chr19:47852366_47852367	0.578195	0.97336				chr19:28284670_28284671	0.25526	0.50575				chr5:55574532_55574533	0.15079	0.374955
chr7:66386108_66386109	0.778925	1.7516				chr11:73694679_73694680	0.317025	0.5875				chrX:153237653_153237654	0.049275	0.283395
chr14:64108415_64108416	0.507565	1.19352				chr3:5019414_5019415	0.16919	0.39457				chr5:5272317_5272318	0.08312	0.2229
chr7:148726092_148726093	0.41558	1.45948				chr6:37102402_37102403	0.35973	0.475775				chr1:145399380_145399381	0.132395	0.334625
chr8:103757801_103757802	0.384695	1.16573				chr1:95089275_95089276	0.11991	0.33408				chr16:2803168_2803169	0.16919	0.354245
chrX:70752815_70752816	0.37517	1.12322				chr6:10747889_10747890	0.507565	1.08399				chr7:66459819_66459820	0.15079	0.384765
chr11:69312212_69312213	0.424445	1.08289				chr17:75120386_75120387	0.15079	0.33408				chr11:62368783_62368784	0.08607	0.4349
chr22:40742713_40742714	0.21551	1.11396				chr2:70370038_70370039	0.372215	1.13413				chr1:225614797_225614798	0.172145	0.46597
chr11:71159804_71159805	0.26479	0.861085				chr1:114447926_114447927	0.38174	0.78969				chr1:26604984_26604985	0.08312	0.243065
chr8:143317124_143317125	0.720115	1.42787				chr6:42751262_42751263	0.286145	1.4077				chr20:61557116_61557117	0.16623	0.26323
chr4:53579162_53579163	0.59134	1.12268				chr5:38466900_38466901	0.203025	0.29375				chr8:141601399_141601400	0.18463	0.273585
chr19:19144738_19144739	0.33542	1.55976				chr6:31939822_31939823	0.286145	0.90251				chr1:27668020_27668021	0.033835	0.243065
chr7:155711925_155711926	0.51709	1.0938				chr9:137030015_137030016	0.32589	0.445255				chr10:94351557_94351558	0.09856	0.29375
chr3:12526112_12526113	0.298625	0.86054				chr11:128586986_128586987	0.233905	0.49594				chr12:94965581_94965582	0.347905	0.283395
chr17:43138483_43138484	0.33542	0.93139				chr14:23450124_23450125	0.11991	0.3646				chr5:133888280_133888281	0.230955	0.252875
chr1:24018372_24018373	0.363345	1.7734				chr7:1595798_1595799	0.24935	0.962455				chr10:124914629_124914630	0.067675	0.567885
chr1:45265567_45265568	0.707635	1.41752				chr14:100042007_100042008	0.132395	0.46542				chr9:140135760_140135761	0.101515	0.405475
chr11:125495868_125495869	0.2523	1.20497				chr16:21529671_21529672	0.11991	0.33408				chr7:116140743_116140744	0.08607	0.445255
chr10:75936312_75936313	0.409005	0.861085				chr17:27052908_27052909	0.08312	0.45561				chr22:39570966_39570967	0.203025	0.34389
chr2:178483584_178483585	0.508225	1.69165				chr22:36725578_36725579	0.283185	0.65835				chr5:443636_443637	0.08607	0.30356
chr2:178128306_178128307	0.652445	1.0333				chr19:17448254_17448255	0.30749	0.546625				chr3:197217093_197217094	0.23686	0.384765
chr9:139462583_139462584	0.85481	1.79247				chr22:30652267_30652268	0.35973	0.810405				chr22:39571856_39571857	0.11991	0.28394
chr9:101338065_101338066	0.43693	1.4791				chr8:144691391_144691392	0.18463	1.00224				chr1:179052190_179052191	0.15375	0.29375
chr11:57508829_57508830	0.92972	1.58973				chr6:33167644_33167645	0.246395	0.506295				chr9:130332119_130332120	0.033835	0.2229
chr1:156571230_156571231	0.80619	1.96469				chr6:27115074_27115075	0.16919	0.3646				chr11:119040201_119040202	0.23686	0.313915
chr6:11263818_11263819	1.04306	1.64042				chr5:171601716_171601717	0.08312	0.243065				chr18:19928232_19928233	0.11991	0.19238
chr12:64616011_64616012	0.4803	1.28563				chr19:13265231_13265232	0.20007	0.29375				chr7:150930421_150930422	0.147835	0.23271
chr3:31573802_31573803	0.18463	0.76898				chr11:57509399_57509400	0.049275	0.212545				chr6:34760049_34760050	0.067675	0.243065
chr5:134074068_134074069	0.64653	0.96136				chr6:31795571_31795572	0.30454	0.861085				chr4:151936271_151936272	0.067675	0.252875
chr2:152266421_152266422	0.542065	1.56957				chr6:74276953_74276954	0.396525	1.05292				chr14:94494882_94494883	0.218465	0.38531
chr6:143771750_143771751	0.283185	1.18426				chr1:62901936_62901937	0.172145	0.506845				chr2:65527656_65527657	0.233905	0.537365
chr8:144363853_144363854	0.452375	1.36738				chr11:64036117_64036118	0.08607	0.313915				chr17:57232579_57232580	0.033835	0.16186
chr11:69682684_69682685	0.71716	1.12322				chr20:33890817_33890818	0.18463	0.46542				chr2:131555165_131555166	0.067675	0.42509
chr2:122494427_122494428	0.651785	2.29877				chr5:180673436_180673437	0.147835	0.8818				chr21:38445205_38445206	0.18167	0.172215
chr20:39958371_39958372	0.75987	1.31506				chr7:151217354_151217355	0.55684	1.38918				chr20:37230283_37230284	0.147835	0.283395
chr9:138818784_138818785	0.84003	2.09877				chr10:121076384_121076385	0.233905	0.88125				chr1:117112652_117112653	0.08607	0.344435
chrX:52926231_52926232	0.28023	0.60712				chr1:16161661_16161662	0.049275	0.506295				chr11:47235974_47235975	0.13535	0.34389
chr2:96971371_96971372	0.50461	1.49927				chr1:149823049_149823050	0.13535	0.212545				chr6:33659962_33659963	0.049275	0.51665
chr6:34725217_34725218	0.56046	0.840375				chr17:80452687_80452688	0.37517	0.97172				chr6:37016717_37016718	0.067675	0.26323
chr5:111496640_111496641	0.569325	1.49872				chr10:74032784_74032785	0.11991	0.45561				chr11:59521694_59521695	0.067675	0.252875
chr6:153304511_153304512	0.23686	0.99243				chr1:44300356_44300357	0.332465	0.88125				chr6:31720368_31720369	0.08312	0.273585
chr7:151384887_151384888	0.498695	1.14393				chr9:140506808_140506809	0.25526	1.03276				chr17:80201249_80201250	0.08607	0.25342
chr11:68848030_68848031	0.617945	1.66113				chr11:65628375_65628376	0.11991	0.283395				chr7:128471545_128471546	0.101515	0.243065
chr2:70141484_70141485	0.369255	1.19517				chr10:33624872_33624873	0.2707	0.7401				chr5:14153289_14153290	0.08607	0.52701
chr17:29923837_29923838	0.442845	1.23659				chr6:30029043_30029044	0.53549	1.17609				chr8:49321133_49321134	0.132395	0.334625
chr9:125027217_125027218	0.3663	1.19517				chr11:68889594_68889595	0.11991	0.2229				chr6:138188347_138188348	0.15375	0.3646
chr2:101179478_101179479	0.43398	1.14393				chr9:109625134_109625135	0.172145	0.19238				chr9:35490266_35490267	0.08607	0.313915
chr9:127962996_127962997	0.403095	0.87035				chr16:21532979_21532980	0.13535	0.445805				chr19:3984270_3984271	0.13535	0.283395
chr2:190306304_190306305	0.19711	0.891605				chr17:33308155_33308156	0.19711	0.30356				chr20:44035474_44035475	0.19711	0.46542
chr10:75012400_75012401	0.53549	1.08344				chr11:68039818_68039819	0.203025	0.66816				chr20:43349482_43349483	0.15375	0.33408
chr9:35657872_35657873	0.683325	0.75917				chr11:130397686_130397687	0.329505	0.83002				chr10:116305023_116305024	0.16623	0.141695
chr5:158636804_158636805	0.71716	1.12377				chr11:129873064_129873065	0.372215	0.687775				chr17:25879611_25879612	0.233905	0.405475
chr11:73490513_73490514	0.513475	1.49818				chr20:61334995_61334996	0.24935	0.384765				chr19:49375229_49375230	0.09856	0.16186
chr17:33307449_33307450	0.59659	1.19352				chr1:62902535_62902536	0.21551	0.850185				chr12:109900417_109900418	0.15079	0.25342
chr11:33182932_33182933	0.403095	0.69813				chr6:43395769_43395770	0.283185	0.677965				chr19:41725029_41725030	0.13535	0.19238
chr19:45959329_45959330	0.33542	0.5875				chr6:33281855_33281856	0.317025	0.556435				chr2:201677342_201677343	0.033835	0.30356
chr1:154531506_154531507	0.44942	1.50962				chr11:65666969_65666970	0.25526	0.880705				chr14:91695100_91695101	0.067675	0.40493
chr5:67730004_67730005	0.750335	1.13576				chr8:146012378_146012379	0.08607	0.19238				chr1:229695351_229695352	0.049275	0.243065
chr12:56862301_56862302	0.858425	2.7026				chr16:70780400_70780401	0.35973	0.880705				chr5:139423126_139423127	0.08312	0.25342
chr20:43331655_43331656	0.44942	1.30743				chr17:61904539_61904540	0.29205	0.75917				chr12:125166266_125166267	0.08312	0.2229
chr8:103425201_103425202	0.65835	1.89548				chr1:156097103_156097104	0.18463	0.445255				chr10:31422940_31422941	0.067675	0.273585
chr11:118955693_118955694	0.33542	1.01259				chr8:146052991_146052992	0.203025	0.374955				chr11:75062046_75062047	0.11991	0.29375
chr20:10652222_10652223	0.768735	1.30525				chr6:42056087_42056088	0.353815	0.85128				chr15:67437129_67437130	0.33542	0.3646
chr6:160148025_160148026	0.230955	1.72381				chr20:30193114_30193115	0.42149	0.69868				chr16:4527114_4527115	0.08312	0.141695
chr10:5726525_5726526	0.720115	1.07254				chr7:100487185_100487186	0.049275	0.323725				chr5:149111642_149111643	0.08312	0.212545
chr10:25305782_25305783	0.2523	0.779335				chr21:46739540_46739541	0.26479	0.445255				chr20:36623160_36623161	0.22142	0.66761
chr10:75007144_75007145	0.51118	1.21533				chr17:40075747_40075748	0.424445	0.729745				chr19:5046938_5046939	0.15375	0.42564
chr2:44588801_44588802	0.32589	1.03221				chr1:155108860_155108861	0.21551	0.49594				chr21:46265990_46265991	0.11991	0.39457
chr22:36925118_36925119	0.43102	1.1036				chr19:4910961_4910962	0.187585	0.273585				chr10:134260946_134260947	0.18167	0.26323
chr9:19380126_19380127	0.384695	0.97172				chr17:48138404_48138405	0.38174	0.8818				chr16:88847805_88847806	0.08607	0.141695
chr9:2157926_2157927	0.5759	1.56957				chr1:156096313_156096314	0.13535	0.354245				chr10:28821269_28821270	0.203025	0.35479
chr11:6704495_6704496	0.54502	1.21369				chr20:43966576_43966577	0.267745	0.5875				chr6:36703318_36703319	0.09856	0.172215
chr4:71554206_71554207	0.538445	1.19407				chr8:146128138_146128139	0.13535	0.29375				chr6:29720308_29720309	0.08607	0.25342
chr3:197677112_197677113	0.664265	1.24421				chr10:102758666_102758667	0.15375	0.152055				chr13:45391455_45391456	0.172145	0.475775
chr18:13726660_13726661	0.48621	1.38809				chr6:31763466_31763467	0.43398	0.992975				chr17:45266946_45266947	0.246395	0.39457
chr6:711316_711317	0.51709	1.36793				chr3:46447427_46447428	0.31998	0.354245				chr1:24286323_24286324	0.18167	0.43545
chr1:32420375_32420376	0.75987	1.14393				chr15:75335477_75335478	0.498035	0.870895				chr3:4867757_4867758	0.16623	0.40493
chr14:20811457_20811458	0.64653	0.94229				chr16:3073469_3073470	0.16623	0.16186				chr6:52537431_52537432	0.20598	0.26323
chr12:20704400_20704401	2.25759	5.65698				chr19:39339942_39339943	0.50165	1.33631				chr20:56883694_56883695	0.116955	0.252875
chr1:222639020_222639021	0.78779	1.89329				chr10:102826081_102826082	0.458285	0.729745				chr2:74426315_74426316	0.15375	0.617475
chr19:40476801_40476802	0.58772	1.29653				chr8:101964280_101964281	0.132395	0.26323				chr9:137516842_137516843	0.273655	0.212545
chr20:54967626_54967627	0.39061	1.0115				chr5:10702262_10702263	0.569325	1.13468				chr1:202780579_202780580	0.132395	0.23271
chrX:102942288_102942289	0.25526	0.586955				chr16:2203714_2203715	0.16919	0.38531				chr2:151344286_151344287	0.116955	0.3646
chr1:226005528_226005529	0.907705	1.8328				chr16:2204270_2204271	0.116955	0.29375				chr7:134143463_134143464	0.08312	0.37441
chr14:96000920_96000921	0.37879	1.02405				chr1:153581454_153581455	0.21551	0.60712				chr15:40633173_40633174	0.20007	0.38531
chr1:8258081_8258082	0.47668	1.03276				chr20:57226184_57226185	0.510515	0.73846				chr2:110871974_110871975	0.08607	0.32427
chr4:54232209_54232210	0.78484	1.73198				chr11:1783789_1783790	0.132395	0.54717				chr9:38392443_38392444	0.08607	0.30356
chr5:159592764_159592765	0.562755	1.25566				chr7:129649005_129649006	0.116955	0.445255				chr8:23202922_23202923	0.25526	0.39457
chr6:41286659_41286660	0.301585	1.20661				chr8:103875390_103875391	0.22142	0.334625				chr15:93345458_93345459	0.067675	0.212545
chr19:10217031_10217032	0.97604	1.94507				chr6:158460911_158460912	0.20007	0.78043				chrX:12993688_12993689	0.033835	0.19238
chr6:37019384_37019385	0.53549	1.0938				chr11:66140032_66140033	0.08607	0.445805				chr14:50442864_50442865	0.332465	0.45561
chr14:21979385_21979386	0.618605	1.14393				chr17:42404402_42404403	0.498035	0.85128				chr17:42084185_42084186	0.049275	0.16186
chr8:101859793_101859794	0.848895	1.68129				chr11:82869175_82869176	0.273655	0.546625				chr12:52624851_52624852	0.22142	0.405475
chr4:4291795_4291796	0.4619	1.30525				chr11:67141796_67141797	0.424445	0.911225				chr12:109250429_109250430	0.283185	0.3646
chr11:88070934_88070935	0.59068	1.3374				chr11:71499150_71499151	0.16623	0.556435				chr11:46300489_46300490	0.08312	0.141695
chr4:76649603_76649604	0.553885	1.37883				chr1:53792549_53792550	0.20007	0.66925				chr22:28067040_28067041	0.033835	0.19238
chr8:67341267_67341268	0.61499	1.44803				chr1:244998224_244998225	0.344945	0.51665				chr11:66751661_66751662	0.15375	0.344435
chr1:38325479_38325480	0.60678	1.21479				chr6:33128971_33128972	0.218465	0.50575				chr7:6145348_6145349	0.08607	0.141695
chr2:118572278_118572279	0.467815	1.68129				chr7:26239885_26239886	0.09856	0.56679				chr4:38321620_38321621	0.344945	0.64854
chr19:35810080_35810081	0.35086	1.17391				chr17:80188462_80188463	0.15079	0.627285				chr15:85260186_85260187	0.067675	0.28394
chr11:68856874_68856875	0.458285	1.21479				chr1:38156255_38156256	0.30454	0.88016				chr10:125793565_125793566	0.08607	0.334625
chr17:79961688_79961689	0.695805	1.07363				chr14:62028641_62028642	0.332465	0.76898				chr12:107348742_107348743	0.218465	0.37441
chr4:2965171_2965172	0.50461	0.86054				chr11:62432811_62432812	0.43398	0.963005				chr2:96069158_96069159	0.033835	0.25342
chr17:48450483_48450484	0.35973	1.60935				chr10:102758054_102758055	0.20598	0.23271				chr1:159859731_159859732	0.20598	0.46597
chr1:153483599_153483600	0.707635	1.66003				chr10:101945970_101945971	0.341335	0.7995				chr16:67281348_67281349	0.049275	0.32427
chr11:6624760_6624761	0.23982	1.10251				chr20:61423589_61423590	0.18167	0.414735				chr11:76494698_76494699	0.116955	0.40493
chr11:128337738_128337739	0.58772	0.840375				chr14:69043444_69043445	0.246395	0.42509				chr17:76958981_76958982	0.116955	0.172215
chr10:71993419_71993420	0.298625	0.800595				chr2:43823371_43823372	0.49574	1.25621				chr9:124044317_124044318	0.049275	0.273585
chr6:111303292_111303293	0.648825	2.22956				chr5:6632728_6632729	0.033835	0.252875				chr19:38397704_38397705	0.132395	0.34389
chr6:26987941_26987942	0.400135	0.66761				chr14:55240306_55240307	0.58115	0.800595				chr1:935536_935537	0.033835	0.16186
chr9:127581092_127581093	0.203025	0.86054				chrX:40035215_40035216	0.132395	0.30356				chr3:194462087_194462088	0.101515	0.32427
chr19:2783560_2783561	0.683325	1.53905				chr3:57935731_57935732	0.6899	0.890515				chr1:84972375_84972376	0.230955	0.35479
chr10:99496726_99496727	0.41558	1.44749				chr8:128822084_128822085	0.16919	0.273585				chr1:21661429_21661430	0.16919	0.33408
chr11:114310100_114310101	0.403095	1.0333				chr6:45345961_45345962	0.43398	1.02295				chr1:110453369_110453370	0.301585	0.567335
chr6:126102024_126102025	0.43693	1.71127				chr6:14733804_14733805	0.329505	0.506295				chr10:121013195_121013196	0.067675	0.29375
chr21:30445950_30445951	0.48621	1.28509				chr17:43224720_43224721	0.132395	0.141695				chr1:205254057_205254058	0.2523	0.476325
chr10:96122701_96122702	0.39061	1.44968				chr17:4852703_4852704	0.116955	0.283395				chr19:54976073_54976074	0.033835	0.252875
chr13:76123557_76123558	0.90179	1.43769				chr10:74076956_74076957	0.286145	1.0938				chr17:35208236_35208237	0.132395	0.40493
chr17:55927402_55927403	0.63043	1.33631				chr7:139759408_139759409	0.09856	0.52646				chr8:49321743_49321744	0.101515	0.344435
chr7:99679516_99679517	0.3663	1.18536				chr2:112252734_112252735	0.20598	0.5766				chr1:22109786_22109787	0.11991	0.3646
chr13:92001449_92001450	0.353815	0.69813				chr19:46272451_46272452	0.24935	0.32427				chr4:331323_331324	0.132395	0.2229
chr2:230787062_230787063	0.283185	1.22405				chr1:235116863_235116864	0.273655	0.59731				chr4:10100545_10100546	0.31998	0.49649
chr2:28549148_28549149	0.498695	1.26601				chr11:61129671_61129672	0.230955	0.475775				chr7:66461903_66461904	0.22142	0.30356
chr19:48949335_48949336	0.23982	0.79024				chr20:30311819_30311820	0.23982	0.567335				chr6:41935358_41935359	0.2523	0.34389
chr12:21810360_21810361	0.51709	1.43823				chr1:155214604_155214605	0.6554	0.951555				chr10:126773024_126773025	0.172145	0.26323
chr12:62996316_62996317	0.54436	1.20443				chr1:110366773_110366774	0.13535	0.628375				chrX:12992777_12992778	0.147835	0.40493
chr11:77850659_77850660	0.523005	1.11342				chr6:170863415_170863416	0.39423	0.74991				chr9:36258082_36258083	0.08607	0.243065
chr3:3168995_3168996	0.218465	0.49594				chr4:99850076_99850077	0.230955	0.861085				chr2:101437216_101437217	0.033835	0.202735
chr11:68671322_68671323	0.37517	1.18536				chr17:4635108_4635109	0.458285	0.66816				chr19:58892549_58892550	0.116955	0.16186
chr6:111279743_111279744	0.283185	1.42733				chr16:2205275_2205276	0.418535	0.8818				chr19:18390373_18390374	0.172145	0.42509
chr4:83812366_83812367	0.628135	1.25566				chr1:36818677_36818678	0.116955	0.26323				chr9:84304461_84304462	0.289095	0.19238
chr13:27825711_27825712	0.643575	1.3156				chr8:144678473_144678474	0.233905	0.55698				chr17:75447555_75447556	0.033835	0.172215
chr4:159644648_159644649	0.735555	1.23604				chr22:30605015_30605016	0.50165	0.8818				chr1:59349144_59349145	0.338375	0.23271
chrX:54556821_54556822	0.301585	0.567335				chr17:76929681_76929682	0.21551	0.770075				chr11:76494055_76494056	0.20007	0.344435
chr12:93861431_93861432	0.31111	0.91177				chr3:57582308_57582309	0.11991	0.32427				chr2:98207263_98207264	0.13535	0.323725
chr7:913144_913145	1.00035	1.85351				chr19:10445560_10445561	0.273655	0.414735				chr12:122224526_122224527	0.347905	0.39512
chr3:15106748_15106749	0.62747	1.26438				chr6:37140174_37140175	0.267745	0.384765				chr11:727738_727739	0.08312	0.141695
chr5:180237415_180237416	0.372215	0.76898				chr8:128806198_128806199	0.08312	0.304105				chr9:136858561_136858562	0.132395	0.29375
chr9:100684710_100684711	0.338375	1.18426				chr10:102757551_102757552	0.16919	0.445255				chr7:72350572_72350573	0.15375	0.61802
chr5:61699656_61699657	0.442845	1.3058				chr6:37598246_37598247	0.482595	0.5766				chr1:204043789_204043790	0.08312	0.19238
chr1:38478157_38478158	0.332465	1.43877				chr9:139777103_139777104	0.59134	0.941745				chr3:46558162_46558163	0.08312	0.29375
chr12:10874764_10874765	0.53253	0.84964				chr11:67889663_67889664	0.261835	0.647995				chr8:119633063_119633064	0.033835	0.141695
chr19:55919532_55919533	0.77235	1.1036				chr17:65714079_65714080	0.317025	1.00279				chr17:27944295_27944296	0.33542	0.39457
chr16:2318018_2318019	0.298625	0.73846				chr1:120839114_120839115	0.329505	0.39512				chr6:43970386_43970387	0.101515	0.283395
chr6:157469877_157469878	0.4458	1.25675				chr6:42086396_42086397	0.353815	0.66816				chr1:16477825_16477826	0.08607	0.26323
chr11:61456388_61456389	0.63109	1.21533				chr6:43027078_43027079	0.218465	0.982075				chr3:48603464_48603465	0.049275	0.16186
chr3:131221772_131221773	1.00921	1.72053				chr6:33129480_33129481	0.230955	0.67906				chr6:15248177_15248178	0.033835	0.28394
chr7:140714766_140714767	0.412625	1.49872				chr20:30192260_30192261	0.132395	0.323725				chr16:16092406_16092407	0.11991	0.323725
chr1:115722197_115722198	0.258215	1.00279				chr14:77924211_77924212	0.16919	0.40493				chr19:16739026_16739027	0.11991	0.19238
chr2:95831281_95831282	0.29205	0.73846				chr3:46465266_46465267	0.52596	0.445805				chr4:41363235_41363236	0.187585	0.29375
chr10:51623242_51623243	0.24935	0.69868				chr6:30720369_30720370	0.28023	0.699225				chr1:160094600_160094601	0.16623	0.34389
chr7:135242608_135242609	0.317025	1.04256				chr20:23330955_23330956	0.26479	0.890515				chr11:13484254_13484255	0.09856	0.141695
chr1:93811323_93811324	0.44942	1.28672				chr9:123837220_123837221	0.347905	0.749365				chr5:176831577_176831578	0.246395	0.536815
chr5:70363527_70363528	0.29567	1.15484				chr19:16987972_16987973	0.683325	0.7292				chr19:1812649_1812650	0.15375	0.29375
chr6:30875825_30875826	0.682665	1.04312				chr20:33103585_33103586	0.187585	0.2229				chr12:122238949_122238950	0.187585	0.48613
chr12:25102047_25102048	0.513475	0.94065				chr12:49524067_49524068	0.53549	1.16464				chr1:28845614_28845615	0.08607	0.42509
chr19:797049_797050	0.62156	1.57121				chr14:94811871_94811872	0.23686	0.25342				chr5:134463109_134463110	0.172145	0.283395
chr16:8891674_8891675	0.495075	0.8698				chr16:31192044_31192045	0.38174	0.75917				chr6:11633295_11633296	0.15375	0.141695
chr19:56181846_56181847	1.21356	3.9708				chr4:76650321_76650322	0.16919	0.45561				chr14:91526966_91526967	0.049275	0.52646
chr11:85195096_85195097	1.19089	2.68134				chr4:124318660_124318661	0.387655	0.739005				chr11:62599970_62599971	0.067675	0.141695
chr10:114833623_114833624	0.66131	1.53851				chr1:179851486_179851487	0.15375	0.344435				chr7:131223532_131223533	0.16623	0.26323
chr7:100450200_100450201	0.722415	1.45731				chr11:118780624_118780625	0.08607	0.23271				chr14:54863240_54863241	0.033835	0.26323
chr3:156892788_156892789	0.3663	1.06437				chr6:33577523_33577524	0.20007	0.859995				chr12:1583906_1583907	0.18463	0.283395
chr17:72199918_72199919	0.317025	1.08399				chr1:27865469_27865470	0.52596	0.88016				chr11:45826559_45826560	0.11991	0.243065
chr17:33469335_33469336	1.32033	2.11674				chr6:44019451_44019452	0.338375	0.49649				chr10:3817649_3817650	0.443505	0.42509
chr1:53163803_53163804	0.347905	1.09325				chr19:16988559_16988560	0.24935	0.546625				chr19:6740830_6740831	0.033835	0.26323
chr17:45569980_45569981	0.993775	1.46766				chr1:16470491_16470492	0.20007	0.45616				chr6:27759300_27759301	0.101515	0.16186
chr5:154062221_154062222	0.47077	1.06218				chr6:32145686_32145687	0.13535	0.374955				chr17:28256644_28256645	0.15375	0.172215
chr2:200324214_200324215	0.455325	1.36848				chr6:53224437_53224438	0.30749	0.993525				chrX:123095713_123095714	0.13535	0.212545
chr8:109455775_109455776	0.46486	1.03221				chr14:105147499_105147500	0.26479	0.32427				chr7:157095289_157095290	0.187585	0.3646
chr10:44070017_44070018	0.713545	1.22623				chr11:46315284_46315285	0.11991	0.252875				chr21:33785734_33785735	0.132395	0.252875
chr10:99642292_99642293	0.403095	0.90032				chr19:49467230_49467231	0.218465	0.45616				chr10:105421687_105421688	0.116955	0.252875
chr10:44101926_44101927	0.778925	1.68129				chr16:89627127_89627128	0.578855	1.00279				chr15:70767538_70767539	0.15375	0.273585
chr5:40756149_40756150	0.557505	1.51017				chr20:42565204_42565205	0.132395	0.5172				chr1:180124614_180124615	0.116955	0.344435
chr3:49066796_49066797	0.63109	1.14339				chr12:104682562_104682563	0.16919	0.3646				chr14:32670784_32670785	0.08312	0.30356
chr15:75497253_75497254	0.58115	1.15375				chr7:55201513_55201514	0.30749	0.51665				chr19:14097344_14097345	0.203025	0.43545
chr2:112732817_112732818	0.4458	1.35757				chr14:94812483_94812484	0.233905	0.415285				chr14:81685709_81685710	0.18463	0.25342
chr2:3622846_3622847	0.363345	0.911225				chrX:102941686_102941687	0.15079	0.43545				chr19:2900537_2900538	0.08312	0.313915
chr18:33039055_33039056	0.30749	0.809855				chr20:29612274_29612275	0.30749	0.60821				chr22:30819027_30819028	0.13535	0.26323
chr11:114178440_114178441	0.74509	1.60009				chr11:2952118_2952119	0.203025	0.435995				chr20:32251392_32251393	0.033835	0.16186
chr12:120884228_120884229	0.572945	1.21533				chr11:35160757_35160758	0.172145	0.556435				chr5:139038766_139038767	0.25526	0.252875
chr1:236260532_236260533	0.94154	2.5244				chr9:136203339_136203340	0.322935	0.34389				chr19:39184171_39184172	0.116955	0.283395
chr19:1383794_1383795	0.338375	1.28563				chr6:36954032_36954033	0.172145	0.40493				chr11:85339516_85339517	0.15375	0.344435
chr15:41407871_41407872	0.55684	1.21533				chr11:10921857_10921858	0.101515	0.51665				chr11:101982688_101982689	0.033835	0.16186
chr10:100083214_100083215	0.75987	1.35811				chr17:15166767_15166768	0.11991	0.628375				chr3:72537887_72537888	0.11991	0.16186
chr16:1470840_1470841	0.66131	1.86223				chr1:156737431_156737432	0.18167	0.34389				chr1:11120448_11120449	0.09856	0.344435
chr14:93412935_93412936	0.557505	1.4682				chr19:39210069_39210070	0.283185	0.46597				chr3:43911132_43911133	0.09856	0.243065
chrX:47050077_47050078	0.720115	1.51889				chr11:66726252_66726253	0.36039	0.94229				chr12:93963571_93963572	0.08312	0.243065
chr10:51371485_51371486	0.40967	0.920485				chr15:63796229_63796230	0.218465	0.647995				chr6:31465738_31465739	0.15079	0.35479
chr5:72794329_72794330	0.372215	1.0333				chr17:35767415_35767416	0.132395	0.49649				chr5:121414130_121414131	0.31998	0.586955
chr19:36066551_36066552	1.33215	3.83454				chr6:36954403_36954404	0.283185	0.73846				chr22:24639595_24639596	0.049275	0.243065
chr6:47277689_47277690	0.6554	1.15484				chr7:142506773_142506774	0.25526	0.73846				chrX:75369823_75369824	0.033835	0.172215
chr11:77348847_77348848	0.49574	1.17446				chr4:26322382_26322383	0.16623	0.49594				chr1:183203347_183203348	0.15375	0.354245
chr4:185655491_185655492	0.458285	1.35593				chr1:156475127_156475128	0.41558	0.84964				chr11:126153308_126153309	0.067675	0.121535
chr17:47592747_47592748	0.43398	1.16573				chr20:42648810_42648811	0.13535	0.23271				chr15:70784752_70784753	0.11991	0.2229
chr5:14264865_14264866	0.60021	1.52924				chr19:46195993_46195994	0.233905	0.677965				chr19:20163513_20163514	0.132395	0.414735
chr1:33831391_33831392	0.498035	0.972265				chr11:61582904_61582905	0.20598	0.52701				chr11:111636946_111636947	0.16919	0.273585
chr2:227700597_227700598	0.565705	1.60935				chr17:1014390_1014391	0.267745	0.769525				chr16:66549711_66549712	0.101515	0.3646
chr4:95129128_95129129	0.32589	0.677965				chr6:42134354_42134355	0.409005	0.445255				chr7:100860872_100860873	0.322935	0.45561
chr2:69116776_69116777	0.353815	1.41915				chr5:10556575_10556576	0.59134	0.72865				chr11:64020022_64020023	0.16919	0.39457
chrX:14047929_14047930	0.513475	1.19462				chr4:140476560_140476561	0.344285	1.15319				chr15:72523485_72523486	0.203025	0.46542
chr1:113008862_113008863	0.60678	1.00333				chr18:14970191_14970192	0.24935	0.30356				chr4:87855906_87855907	0.049275	0.243065
chr1:26324762_26324763	0.553885	1.3156				chr6:33588116_33588117	0.13535	0.26323				chr10:62703339_62703340	0.08607	0.30356
chr1:44445555_44445556	0.37879	0.91068				chr11:65625089_65625090	0.049275	0.23271				chr7:143533214_143533215	0.067675	0.121535
chr2:10830103_10830104	0.71716	1.41806				chr3:45634845_45634846	0.409005	1.35648				chr8:145748720_145748721	0.067675	0.243065
chr19:1897786_1897787	0.523005	1.25621				chr11:118661451_118661452	0.16623	0.5172				chr6:11632636_11632637	0.258215	0.476325
chr17:1933443_1933444	0.89817	1.11342				chr20:33104311_33104312	0.18167	0.43545				chr7:143533454_143533455	0.187585	0.273585
chr17:36453021_36453022	0.89588	1.13413				chr12:112546572_112546573	0.46486	0.79024				chr5:154136793_154136794	0.15079	0.32427
chr2:230045519_230045520	1.70503	5.46624				chr11:6341190_6341191	0.18463	0.3646				chr2:47029443_47029444	0.09856	0.202735
chr5:131892659_131892660	0.458945	1.85351				chr1:38158099_38158100	0.09856	0.252875				chr3:184032184_184032185	0.203025	0.2229
chr4:109571827_109571828	0.40967	1.37664				chr11:11998995_11998996	0.132395	0.25342				chr12:92540183_92540184	0.101515	0.40493
chr1:117099468_117099469	0.563415	1.3167				chr3:9438607_9438608	0.08312	0.384765				chr6:2765522_2765523	0.187585	0.283395
chr2:173648169_173648170	0.356775	0.83002				chr20:23331846_23331847	0.2707	0.252875				chr3:193852877_193852878	0.28023	0.30356
chrX:45711280_45711281	0.510515	0.98262				chr19:41829667_41829668	0.15375	0.476325				chr8:99957602_99957603	0.033835	0.30356
chr21:30257599_30257600	0.483255	1.32705				chr12:94853581_94853582	0.18463	0.43545				chr20:32398956_32398957	0.322935	0.476325
chr12:49454702_49454703	0.40605	1.10306				chr16:2090341_2090342	0.22142	0.445255				chr9:74526061_74526062	0.132395	0.415285
chr16:89984424_89984425	0.70172	1.09434				chr4:7219920_7219921	0.25526	0.49649				chr1:202976902_202976903	0.08312	0.19238
chr1:26758604_26758605	0.54731	1.06218				chr17:74733331_74733332	0.384695	0.99188				chr14:54430404_54430405	0.08607	0.243065
chr4:20701943_20701944	0.43102	1.17555				chr1:228748276_228748277	0.11991	0.30356				chr10:47093555_47093556	0.19711	0.323725
chr1:218458669_218458670	0.43398	1.0224				chr17:36608314_36608315	0.19711	0.39457				chr6:35149821_35149822	0.15079	0.33408
chr12:69979412_69979413	0.298625	1.21479				chr6:139695772_139695773	0.203025	0.586955				chr8:102138606_102138607	0.13535	0.29375
chr16:69788768_69788769	0.739175	1.4682				chr20:34204119_34204120	0.341335	1.00333				chr19:8420721_8420722	0.5414	0.42509
chr22:30987941_30987942	0.455325	0.991335				chr11:46316371_46316372	0.53187	0.7292				chr2:101510500_101510501	0.16623	0.37441
chr19:41168856_41168857	0.55684	1.35757				chr1:155533203_155533204	0.16623	0.596765				chr1:113247631_113247632	0.230955	0.52646
chr6:109103690_109103691	0.427405	1.51889				chr6:43891301_43891302	0.322935	0.546625				chrX:153236740_153236741	0.11991	0.506295
chr7:127983906_127983907	0.528915	1.25456				chr17:30051280_30051281	0.18167	0.39512				chr2:47077272_47077273	0.20007	0.34389
chr17:56327221_56327222	0.748045	1.11505				chr17:46970092_46970093	0.18167	0.62783				chr21:48055097_48055098	0.338375	0.243065
chr5:172759109_172759110	0.442845	1.05347				chr2:87756859_87756860	0.067675	0.537365				chr5:133512551_133512552	0.08312	0.29375
chr16:18801559_18801560	0.387655	0.800595				chr21:45188111_45188112	0.203025	0.81095				chr8:90770082_90770083	0.049275	0.52646
chr1:35325501_35325502	0.72603	1.39735				chr16:3071857_3071858	0.116955	0.32427				chr12:57914494_57914495	0.116955	0.39457
chr2:55920909_55920910	0.47077	1.2671				chr14:20937753_20937754	0.172145	0.77062				chr8:13224399_13224400	0.23982	0.42564
chr8:10697429_10697430	0.5598	1.47802				chr6:35996147_35996148	0.20598	0.283395				chr17:40177083_40177084	0.15375	0.506845
chrX:57022069_57022070	0.848895	2.02463				chr17:48142120_48142121	0.31998	0.445255				chr9:117350523_117350524	0.13535	0.30356
chr2:11919444_11919445	0.8305	1.45894				chr7:155083008_155083009	0.393565	0.89106				chr7:76073362_76073363	0.15375	0.546625
						chr1:43407565_43407566	0.19711	0.354245				chr14:61995666_61995667	0.2707	0.53627
						chr14:93512478_93512479	0.18463	0.49649				chr3:64172955_64172956	0.218465	0.35479
						chr1:144538316_144538317	0.25526	0.48668				chr17:80833510_80833511	0.08607	0.42509
						chr6:126101431_126101432	0.23982	0.45561				chr5:145581571_145581572	0.049275	0.10137
						chr17:7740237_7740238	0.424445	0.89106				chr11:85884131_85884132	0.08312	0.10137
						chr2:204623845_204623846	0.28023	0.39457				chr5:71403548_71403549	0.067675	0.16186
						chr6:4403148_4403149	0.3663	0.97281				chr5:176854460_176854461	0.116955	0.252875
						chr1:169455416_169455417	0.498695	0.941745				chr14:61189971_61189972	0.033835	0.141695
						chr9:130324229_130324230	0.20007	0.29375				chr2:173293026_173293027	0.08607	0.344435
						chr20:1396810_1396811	0.680365	1.15375				chr12:7053097_7053098	0.363345	0.37441
						chr6:53659623_53659624	0.187585	0.3646				chr7:142103210_142103211	0.067675	0.243065
						chr1:209848548_209848549	0.344945	0.851825				chr1:15323409_15323410	0.101515	0.39512
						chr19:45927107_45927108	0.289095	1.01368				chr1:43815049_43815050	0.101515	0.28394
						chr1:155197230_155197231	0.467815	0.982075				chr17:74023597_74023598	0.258215	0.38531
						chr3:49711135_49711136	0.15079	0.718295				chr10:120949970_120949971	0.258215	0.32427
						chr7:150924285_150924286	0.679705	0.981525				chr9:124888341_124888342	0.101515	0.334625
						chr9:127597031_127597032	0.31998	0.40493				chr12:125412452_125412453	0.11991	0.475775
						chr5:148290456_148290457	0.29567	0.810405				chr1:236135229_236135230	0.203025	0.53627
						chr4:111119928_111119929	0.267745	0.688325				chr5:109025701_109025702	0.08312	0.152055
						chr6:11394178_11394179	0.218465	0.384765				chr20:19974316_19974317	0.08607	0.23271
						chr5:149852931_149852932	0.289095	0.59731				chr3:11685354_11685355	0.332465	0.28394
						chr4:2795846_2795847	0.172145	0.384765				chr2:85133279_85133280	0.049275	0.23271
						chr11:460703_460704	0.258215	0.638185				chr1:64059283_64059284	0.049275	0.334625
						chr7:5466337_5466338	0.16919	0.50575				chr21:42513123_42513124	0.13535	0.33408
						chr1:44302326_44302327	0.2523	0.344435				chr1:65886614_65886615	0.08312	0.212545
						chr11:118661980_118661981	0.289095	0.75917				chr6:40968117_40968118	0.11991	0.23271
						chr1:149812451_149812452	0.101515	0.26323				chr2:88355438_88355439	0.13535	0.49594
						chr3:57937298_57937299	0.23686	0.42564				chr3:58038384_58038385	0.21551	0.39457
						chr8:145017394_145017395	0.218465	0.48613				chr19:46220764_46220765	0.16919	0.252875
						chr20:44440992_44440993	0.15375	0.597855				chr1:203425022_203425023	0.033835	0.152055
						chr17:4870178_4870179	0.101515	0.445255				chr10:134923892_134923893	0.08312	0.414735
						chr19:8385627_8385628	0.08607	0.273585				chr6:31878212_31878213	0.187585	0.476325
						chr1:26827337_26827338	0.13535	0.61802				chr17:71189111_71189112	0.11991	0.313915
						chr8:144097566_144097567	0.286145	1.21533				chr1:236133784_236133785	0.32589	0.48668
						chr11:65239728_65239729	0.427405	0.638185				chr20:48553501_48553502	0.08312	0.243065
						chr14:65704864_65704865	0.067675	0.304105				chr7:155022147_155022148	0.13535	0.243065
						chr7:148823318_148823319	0.11991	0.39512				chr19:47759806_47759807	0.15375	0.39512
						chr1:59221307_59221308	0.52005	0.859995				chr5:134476784_134476785	0.230955	0.29375
						chr17:38668593_38668594	0.246395	0.52701				chr17:30081378_30081379	0.172145	0.2229
						chr2:110085622_110085623	0.15079	0.50575				chr19:35739776_35739777	0.049275	0.29375
						chr1:151254732_151254733	0.116955	0.10137				chr19:11805662_11805663	0.09856	0.405475
						chr12:123011340_123011341	0.301585	0.922125				chr1:68152525_68152526	0.172145	0.313915
						chr6:158464961_158464962	0.20007	0.53627				chr2:232540020_232540021	0.11991	0.46542
						chr6:34204789_34204790	0.033835	0.3646				chr9:117670672_117670673	0.15079	0.323725
						chr1:16125672_16125673	0.16623	0.39512				chr10:135092475_135092476	0.132395	0.38531
						chr11:67804516_67804517	0.23982	0.5766				chr8:26309112_26309113	0.172145	0.42509
						chr6:35656939_35656940	0.50165	0.82021				chr16:70728100_70728101	0.13535	0.374955
						chr6:11771218_11771219	0.52596	0.546625				chr12:53765222_53765223	0.18167	0.323725
						chr14:93502648_93502649	0.30749	0.607665				chr12:123436147_123436148	0.2707	0.25342
						chr11:66406180_66406181	0.298625	0.688325				chr4:40059098_40059099	0.033835	0.2229
						chr2:86114979_86114980	0.286145	0.5766				chr11:10476626_10476627	0.18463	0.42509
						chr16:11707891_11707892	0.15079	0.35479				chr9:37948162_37948163	0.246395	0.39512
						chr1:17231587_17231588	0.172145	0.485585				chr3:124554447_124554448	0.09856	0.56679
						chr6:31371248_31371249	0.16623	0.313915				chr20:62526211_62526212	0.23686	0.243065
						chr7:151572493_151572494	0.172145	0.57769				chr18:20716766_20716767	0.101515	0.34389
						chr11:63381171_63381172	0.2523	0.597855				chr11:94842363_94842364	0.26479	0.19238
						chr10:73526684_73526685	0.187585	0.43545				chr9:42252196_42252197	0.132395	0.2229
						chr7:148824201_148824202	0.101515	0.29375				chr14:102553411_102553412	0.16623	0.33408
						chr6:52416899_52416900	0.23686	1.11505				chr11:6633583_6633584	0.23686	0.344435
						chr18:33768477_33768478	0.15079	0.861085				chr1:9460765_9460766	0.049275	0.202735
						chr20:60962098_60962099	0.20598	0.687775				chr1:201977421_201977422	0.203025	0.273585
						chr17:48287977_48287978	0.439885	0.567885				chr9:67301428_67301429	0.39423	0.46542
						chr6:3826500_3826501	0.24935	0.374955				chr7:143892494_143892495	0.132395	0.435995
						chr11:62313250_62313251	0.20007	0.374955				chr5:86563931_86563932	0.13535	0.26323
						chr6:74171675_74171676	0.18167	0.71939				chr9:136023057_136023058	0.101515	0.26323
						chr19:12902220_12902221	0.32589	0.506295				chr13:50656196_50656197	0.13535	0.283395
						chr20:61283585_61283586	0.458285	0.8698				chr11:64949873_64949874	0.16919	0.283395
						chr7:134855617_134855618	0.233905	0.638185				chr8:145634328_145634329	0.033835	0.252875
						chr6:33217400_33217401	0.203025	0.577145				chr9:99179716_99179717	0.13535	0.37441
						chr1:165798214_165798215	0.317025	1.17391				chr7:852752_852753	0.15375	0.35479
						chr19:13162635_13162636	0.298625	0.49649				chr10:17157487_17157488	0.08607	0.23271
						chr5:5146361_5146362	0.46124	0.779335				chr6:31126424_31126425	0.116955	0.48613
						chr1:41966670_41966671	0.2707	0.43545				chr12:109227426_109227427	0.18463	0.3646
						chr7:150785742_150785743	0.11991	0.476325				chr7:130794674_130794675	0.101515	0.28394
						chr11:34074983_34074984	0.403095	1.00279				chr16:4476190_4476191	0.067675	0.141695
						chr17:17140600_17140601	0.08312	0.46597				chr15:70766904_70766905	0.033835	0.10137
						chr8:128863910_128863911	0.23686	0.668705				chr13:111177057_111177058	0.187585	0.283395
						chr2:27593373_27593374	0.332465	0.861085				chr5:142785053_142785054	0.09856	0.344435
						chr5:142625639_142625640	0.2523	1.01259				chr1:159861524_159861525	0.29205	0.57769
						chr19:2427593_2427594	0.563415	1.37828				chr17:58677697_58677698	0.049275	0.374955
						chr19:13273699_13273700	0.317025	0.537365				chr4:40996657_40996658	0.049275	0.141695
						chr11:707800_707801	0.147835	0.16186				chr3:14294846_14294847	0.19711	0.323725
						chr2:204624982_204624983	0.08607	0.25342				chr5:139421541_139421542	0.22142	0.26323
						chr6:170102162_170102163	0.101515	0.77879				chr19:12099459_12099460	0.08607	0.23271
						chr4:73935594_73935595	0.452375	0.718845				chr22:46942903_46942904	0.172145	0.445805
						chr10:101492021_101492022	0.23982	0.90087				chr9:72874030_72874031	0.08312	0.30356
						chr11:118991922_118991923	0.3663	0.840375				chr16:31085152_31085153	0.08312	0.212545
						chr14:73525311_73525312	0.418535	0.98262				chr17:74520898_74520899	0.21551	0.3646
						chr12:89746272_89746273	0.172145	0.445255				chr10:105881518_105881519	0.18463	0.33408
						chr10:123900803_123900804	0.301585	0.63873				chr16:31085620_31085621	0.132395	0.37441
						chr19:2236846_2236847	0.35973	0.657805				chr11:59437242_59437243	0.11991	0.202735
						chr1:228768423_228768424	0.101515	0.313915				chrX:114795468_114795469	0.049275	0.283395
						chr19:13275538_13275539	0.20007	0.25342				chr10:99080023_99080024	0.132395	0.313915
						chr7:131338189_131338190	0.101515	0.414735				chr11:62538442_62538443	0.09856	0.384765
						chr11:93517367_93517368	0.338375	0.597855				chr20:4021156_4021157	0.258215	0.39457
						chr19:47363318_47363319	0.23982	0.56679				chr9:84177777_84177778	0.15375	0.677965
						chr19:36980248_36980249	0.230955	0.69813				chr1:16465497_16465498	0.132395	0.23271
						chr19:11200952_11200953	0.049275	0.304105				chr10:102802833_102802834	0.132395	0.414735
						chr3:46988879_46988880	0.246395	0.546625				chr11:69640343_69640344	0.11991	0.243065
						chr17:29908619_29908620	0.15079	0.23271				chr7:65215610_65215611	0.11991	0.323725
						chr5:176944077_176944078	0.609735	1.19352				chr11:9385358_9385359	0.067675	0.3646
						chr2:55844827_55844828	0.47077	1.28672				chr8:131540731_131540732	0.37517	0.414735
						chr7:102244957_102244958	0.267745	1.1641				chr15:72521021_72521022	0.101515	0.202735
						chr11:63381771_63381772	0.18463	0.344435				chr17:79895044_79895045	0.08312	0.26323
						chr9:130890597_130890598	0.41558	0.790785				chr17:40575380_40575381	0.09856	0.23271
						chr2:47297155_47297156	0.11991	0.586955				chr11:119571737_119571738	0.049275	0.152055
						chr7:66119066_66119067	0.08312	0.23271				chr12:104848986_104848987	0.25526	0.485585
						chr11:10326367_10326368	0.15079	0.29375				chr8:61863808_61863809	0.233905	0.38531
						chr19:38755954_38755955	0.101515	0.32427				chr19:53238273_53238274	0.049275	0.273585
						chr16:4994900_4994901	0.218465	0.475775				chr6:31325118_31325119	0.172145	0.28394
						chr9:130565402_130565403	0.49278	0.688325				chr11:192147_192148	0.30749	0.48613
						chr12:120632530_120632531	0.72899	0.921035				chr18:43407782_43407783	0.08312	0.243065
						chr11:10830795_10830796	0.16623	0.5875				chr6:90007818_90007819	0.101515	0.29375
						chrX:40033720_40033721	0.21551	0.445255				chr17:33570779_33570780	0.09856	0.29375
						chr1:150208865_150208866	0.147835	0.45616				chr6:27655427_27655428	0.147835	0.283395
						chr16:4526303_4526304	0.369255	0.56679				chr7:24796509_24796510	0.08607	0.29375
						chr9:130281718_130281719	0.329505	0.66816				chr1:244467655_244467656	0.18167	0.43545
						chr19:55897423_55897424	0.2523	0.49594				chr6:28911423_28911424	0.101515	0.141695
						chr8:123793559_123793560	0.08607	0.4349				chr2:47419152_47419153	0.2523	0.415285
						chr17:4853150_4853151	0.18167	0.414735				chr19:53239207_53239208	0.2523	0.445805
						chr11:64885110_64885111	0.261835	0.890515				chr10:91405342_91405343	0.18463	0.49649
						chr21:46712539_46712540	0.29567	0.627285				chr21:46335013_46335014	0.067675	0.172215
						chr2:10418730_10418731	0.528915	0.638185				chr12:94493464_94493465	0.20598	0.283395
						chr2:28613575_28613576	0.393565	0.69868				chr9:84174774_84174775	0.25526	0.37441
						chr1:171454610_171454611	0.258215	0.485585				chr7:55545864_55545865	0.13535	0.4349
						chr2:113399155_113399156	0.067675	0.43545				chr8:141467981_141467982	0.116955	0.28394
						chr1:228775881_228775882	0.203025	0.55753				chr6:37521554_37521555	0.218465	0.38531
						chr19:55987604_55987605	0.597255	0.859995				chr4:7966948_7966949	0.067675	0.35479
						chr12:31227226_31227227	0.369255	0.80931				chr2:232545165_232545166	0.09856	0.42509
						chr14:51863240_51863241	0.42149	0.647445				chr19:34664459_34664460	0.13535	0.212545
						chr8:142037115_142037116	0.2707	0.891605				chr5:148552130_148552131	0.18167	0.49649
						chr2:190649438_190649439	0.363345	0.921035				chr5:76382638_76382639	0.08607	0.10137
						chr1:36690452_36690453	0.24935	0.516105				chr1:204043085_204043086	0.18463	0.28394
						chr10:112174597_112174598	0.344285	0.445255				chr5:173191625_173191626	0.20007	0.34389
						chr6:32049088_32049089	0.172145	0.415285				chr1:67390542_67390543	0.08312	0.29375
						chr17:7184781_7184782	0.409005	0.78043				chr2:133043944_133043945	0.116955	0.52646
						chr11:796488_796489	0.43398	0.46542				chr17:71188580_71188581	0.132395	0.252875
						chr12:105065703_105065704	0.2707	0.46597				chr14:51296955_51296956	0.15079	0.141695
						chr1:150207118_150207119	0.332465	0.415285				chr16:31084592_31084593	0.22142	0.354245
						chr10:80910129_80910130	0.08312	0.405475				chr19:1248660_1248661	0.13535	0.212545
						chr11:96123349_96123350	0.18167	0.61802				chr17:45798206_45798207	0.049275	0.283395
						chr17:49244479_49244480	0.35086	0.567335				chr19:52303826_52303827	0.22142	0.304105
						chr8:142163650_142163651	0.101515	0.3646				chr1:20125864_20125865	0.033835	0.23271
						chr1:1624592_1624593	0.067675	0.831115				chr6:137112823_137112824	0.067675	0.16186
						chr4:1037596_1037597	0.322935	0.677965				chr18:8947741_8947742	0.16623	0.23271
						chr6:111195269_111195270	0.13535	0.708485				chr19:18700356_18700357	0.11991	0.485585
						chr6:36853672_36853673	0.54797	0.861635				chr20:37101468_37101469	0.18463	0.2229
						chr20:49292755_49292756	0.4619	0.91068				chr7:30067860_30067861	0.13535	0.25342
						chr20:49295035_49295036	0.18167	0.85128				chr20:60097012_60097013	0.11991	0.19238
						chr17:79829797_79829798	0.116955	0.677965				chr20:328682_328683	0.101515	0.212545
						chr1:156084016_156084017	0.418535	0.880705				chr20:44486020_44486021	0.11991	0.476325
						chr1:156721637_156721638	0.286145	0.445255				chr1:109370870_109370871	0.24935	0.34389
						chr1:109234812_109234813	0.356775	0.577145				chr7:100183880_100183881	0.08607	0.19238
						chr9:127595235_127595236	0.20007	0.65835				chr17:19656587_19656588	0.15375	0.334625
						chr17:18218387_18218388	0.246395	0.485585				chr17:9580190_9580191	0.08312	0.323725
						chr5:133862415_133862416	0.033835	0.283395				chr20:60957999_60958000	0.08607	0.344435
						chr19:41816266_41816267	0.16623	0.567885				chr12:111840824_111840825	0.16919	0.43545
						chr2:87303641_87303642	0.233905	0.60712				chr5:76463732_76463733	0.049275	0.19238
						chr9:110512313_110512314	0.624515	1.20497				chr14:53620254_53620255	0.13535	0.16186
						chr11:130017459_130017460	0.203025	0.37441				chr9:100818724_100818725	0.203025	0.16186
						chr19:48829314_48829315	0.538445	1.18536				chr11:66511972_66511973	0.116955	0.252875
						chr7:100743707_100743708	0.400135	1.07363				chr11:124633208_124633209	0.23686	0.61802
						chr7:75988126_75988127	0.11991	0.344435				chr8:126618789_126618790	0.258215	0.313915
						chr14:74318644_74318645	0.16919	0.678515				chr9:84304906_84304907	0.15375	0.40493
						chr19:18433787_18433788	0.147835	0.39512				chr20:32078347_32078348	0.08312	0.152055
						chr19:17586492_17586493	0.6025	1.0333				chr21:44394113_44394114	0.187585	0.46597
						chr6:44022224_44022225	0.22142	0.56679				chr18:19928808_19928809	0.147835	0.252875
						chr2:111878872_111878873	0.08312	0.647995				chr8:23656132_23656133	0.20007	0.273585
						chr17:16119204_16119205	0.147835	0.34389				chr3:47843922_47843923	0.218465	0.19238
						chr1:235092836_235092837	0.116955	0.536815				chr19:2163604_2163605	0.049275	0.19238
						chr19:18434079_18434080	0.32589	0.62783				chr18:3650170_3650171	0.258215	0.252875
						chr18:3451603_3451604	0.09856	0.384765				chr20:48925565_48925566	0.147835	0.2229
						chr20:50366846_50366847	0.648825	1.0224				chr7:41926652_41926653	0.20598	0.52646
						chr9:139120505_139120506	0.30454	0.810405				chr9:103114673_103114674	0.08607	0.16186
						chr11:61560161_61560162	0.132395	0.657805				chr17:41173480_41173481	0.147835	0.39512
						chr11:118780170_118780171	0.09856	0.121535				chr8:142216590_142216591	0.067675	0.273585
						chr2:114041646_114041647	0.067675	0.51665				chr6:28303792_28303793	0.172145	0.39512
						chr21:46784127_46784128	0.2523	0.313915				chr20:48553138_48553139	0.116955	0.40493
						chr19:2475010_2475011	0.033835	0.344435				chr3:41012871_41012872	0.35086	0.53627
						chr10:75647711_75647712	0.18167	0.415285				chr10:75173609_75173610	0.049275	0.48613
						chr18:8800677_8800678	0.25526	0.50575				chr19:12098537_12098538	0.09856	0.35479
						chr3:187457944_187457945	0.08312	0.43545				chr11:119469486_119469487	0.18463	0.414735
						chr1:19253127_19253128	0.230955	0.283395				chr19:3035424_3035425	0.08312	0.16186
						chr3:47554880_47554881	0.289095	0.60712				chr11:85956369_85956370	0.15375	0.19238
						chr10:101381219_101381220	0.20598	0.414735				chr5:72608404_72608405	0.08312	0.252875
						chr15:40631247_40631248	0.11991	0.5766				chr10:15139552_15139553	0.049275	0.35479
						chr1:228766135_228766136	0.067675	0.476325				chr3:197214926_197214927	0.424445	0.46542
						chr12:46385746_46385747	0.20007	0.445805				chr6:166419841_166419842	0.15079	0.16186
						chr19:19030602_19030603	0.3663	0.536815				chr14:65170844_65170845	0.08607	0.29375
						chr12:113659645_113659646	0.33542	0.800595				chr7:73130073_73130074	0.21551	0.35479
						chr15:75932498_75932499	0.246395	0.56679				chr7:76237316_76237317	0.16919	0.141695
						chr10:17270585_17270586	0.15375	0.42509				chr11:68870433_68870434	0.067675	0.3646
						chr1:78148610_78148611	0.30454	0.597855				chr19:45251091_45251092	0.09856	0.32427
						chr21:46847889_46847890	0.267745	0.86054				chr19:1249472_1249473	0.067675	0.141695
						chr4:7632328_7632329	0.187585	0.26323				chr17:40896931_40896932	0.08607	0.10137
						chr1:227127627_227127628	0.32589	0.850185				chr6:159290452_159290453	0.08607	0.243065
						chr1:149822386_149822387	0.09856	0.53627				chr10:125853221_125853222	0.218465	0.415285
						chr2:61763928_61763929	0.29205	0.7292				chr11:62328211_62328212	0.411965	0.64854
						chr1:32404256_32404257	0.2707	0.779885				chr7:94285792_94285793	0.049275	0.050685
						chr1:228766944_228766945	0.08312	0.49594				chr22:37638779_37638780	0.116955	0.374955
						chr7:155754647_155754648	0.132395	0.65835				chr17:63051924_63051925	0.187585	0.37441
						chr5:133890308_133890309	0.258215	0.607665				chr11:64611122_64611123	0.067675	0.202735
						chr7:155088695_155088696	0.267745	0.556435				chr6:11653667_11653668	0.372215	0.56679
						chr8:94753209_94753210	0.42149	0.66761				chr1:25045513_25045514	0.101515	0.39457
						chr1:86073008_86073009	0.43102	0.829475				chr10:81963435_81963436	0.147835	0.445805
						chr1:201431235_201431236	0.332465	0.82021				chr17:63053732_63053733	0.20598	0.202735
						chr5:36152296_36152297	0.31998	0.485585				chr2:131129638_131129639	0.049275	0.26323
						chr19:36618773_36618774	0.397185	0.870895				chr20:23735915_23735916	0.203025	0.506295
						chr7:130581962_130581963	0.409005	0.96136				chr17:15902992_15902993	0.20007	0.212545
						chr3:49377696_49377697	0.301585	0.546625				chr1:181057738_181057739	0.067675	0.55698
						chr11:124953063_124953064	0.36039	0.59731				chr19:53141099_53141100	0.116955	0.19238
						chr11:3078680_3078681	0.21551	0.770075				chr1:59347363_59347364	0.132395	0.516105
						chr10:5654072_5654073	0.230955	0.577145				chr2:27273664_27273665	0.116955	0.283395
						chr17:30049597_30049598	0.23982	0.40493				chr17:70335534_70335535	0.116955	0.23271
						chr14:50511873_50511874	0.62747	0.880705				chr6:10426833_10426834	0.24935	0.42509
						chr5:131794969_131794970	0.267745	0.567335				chr5:131746836_131746837	0.15375	0.2229
						chr5:102456001_102456002	0.33542	0.485585				chr9:136739733_136739734	0.13535	0.344435
						chr17:81067410_81067411	0.147835	0.687775				chr17:2296877_2296878	0.15079	0.313915
						chr6:167617628_167617629	0.428065	1.0235				chr18:12377780_12377781	0.18463	0.29375
						chr9:136577269_136577270	0.23686	0.45616				chr20:17550508_17550509	0.11991	0.141695
						chr10:104389545_104389546	0.172145	0.3646				chr17:38716675_38716676	0.187585	0.26323
						chr5:154317862_154317863	0.428065	1.01314				chr14:77428226_77428227	0.132395	0.475775
						chr20:30429940_30429941	0.116955	0.55698				chr20:389281_389282	0.049275	0.141695
						chr8:144033697_144033698	0.301585	0.678515				chr20:35169999_35170000	0.08607	0.273585
						chr17:61510738_61510739	0.29567	0.374955				chr16:82689168_82689169	0.20598	0.273585
						chr10:120840247_120840248	0.289095	0.800595				chr5:168006714_168006715	0.132395	0.273585
						chr1:45805989_45805990	0.16623	0.647445				chr1:205718506_205718507	0.067675	0.33408
						chr20:61422912_61422913	0.353815	0.779885				chr7:99687016_99687017	0.16623	0.323725
						chr19:17622807_17622808	0.18463	0.567335				chr1:149785074_149785075	0.067675	0.5172
						chr2:74756507_74756508	0.08312	0.39457				chr6:167411321_167411322	0.11991	0.577145
						chr22:35983646_35983647	0.458285	0.7292				chr7:101917208_101917209	0.22142	0.3646
						chr8:23082550_23082551	0.172145	0.40493				chr1:22262927_22262928	0.09856	0.283395
						chr17:5487959_5487960	0.439885	0.9412				chr11:829573_829574	0.132395	0.313915
						chr19:18528070_18528071	0.15079	0.19238				chr9:131873775_131873776	0.067675	0.25342
						chr10:49197317_49197318	0.298625	0.607665				chr6:36723614_36723615	0.20007	0.49594
						chr4:103266717_103266718	0.363345	1.12487				chr6:134273535_134273536	0.101515	0.43545
						chr6:4359113_4359114	0.47077	0.53627				chr17:27452204_27452205	0.21551	0.323725
						chr6:170746942_170746943	0.15375	0.212545				chr12:123436904_123436905	0.067675	0.121535
						chr1:43833185_43833186	0.08312	0.07085				chr10:105128473_105128474	0.08607	0.313915
						chr6:24775298_24775299	0.233905	0.42509				chr2:65066288_65066289	0.16919	0.252875
						chr19:7968541_7968542	0.26479	0.536815				chr19:1251521_1251522	0.049275	0.19238
						chr10:102792676_102792677	0.172145	0.82076				chr2:27274065_27274066	0.147835	0.30356
						chr11:70090231_70090232	0.13535	0.33408				chr17:21185774_21185775	0.23982	0.252875
						chr11:130016493_130016494	0.116955	0.45561				chr16:85038306_85038307	0.322935	0.40493
						chr2:122287975_122287976	0.15079	0.374955				chr6:13362849_13362850	0.08312	0.38531
						chr14:53258041_53258042	0.424445	0.617475				chr1:17914320_17914321	0.067675	0.30356
						chr17:49243484_49243485	0.049275	0.141695				chr11:35684765_35684766	0.147835	0.252875
						chr5:137090108_137090109	0.15079	0.546625				chr17:7789084_7789085	0.101515	0.283395
						chr7:99005685_99005686	0.101515	0.304105				chr1:30182433_30182434	0.20007	0.445255
						chr8:128931140_128931141	0.22142	0.34389				chr9:139380374_139380375	0.08312	0.152055
						chr6:44144986_44144987	0.344285	0.699225				chr17:79935471_79935472	0.261835	0.5875
						chr11:130596296_130596297	0.23982	0.79024				chr5:10636272_10636273	0.09856	0.374955
						chr10:70660491_70660492	0.101515	0.050685				chr12:104875052_104875053	0.22142	0.40493
						chr2:91763983_91763984	0.664265	0.84964				chr17:7961072_7961073	0.23686	0.252875
						chr11:67122220_67122221	0.21551	0.43545				chr3:194992136_194992137	0.049275	0.283395
						chr6:170747610_170747611	0.46486	0.99243				chr2:99082335_99082336	0.08312	0.283395
						chr1:155293215_155293216	0.187585	0.252875				chr14:90864968_90864969	0.049275	0.07085
						chr6:170102883_170102884	0.08312	0.273585				chr10:71892678_71892679	0.147835	0.415285
						chr6:44231351_44231352	0.23982	0.273585				chr19:18570695_18570696	0.20598	0.243065
						chr22:46365105_46365106	0.44942	0.7995				chr10:3930402_3930403	0.067675	0.19238
						chr17:75118763_75118764	0.409005	0.56679				chr3:193852457_193852458	0.049275	0.050685
						chr6:42219835_42219836	0.347905	0.891605				chr7:123389400_123389401	0.049275	0.283395
						chr1:94313101_94313102	0.218465	0.49594				chr5:141229247_141229248	0.172145	0.415285
						chr11:72853601_72853602	0.16919	0.39512				chr2:232574699_232574700	0.08312	0.16186
						chr10:70661093_70661094	0.54502	1.15375				chr4:13922796_13922797	0.344285	0.445805
						chr21:38936842_38936843	0.20598	0.29375				chr1:65532527_65532528	0.049275	0.16186
						chr10:114121947_114121948	0.43398	1.07309				chr3:45649480_45649481	0.19711	0.354245
						chr11:70090938_70090939	0.15079	0.42564				chr21:36511248_36511249	0.11991	0.354245
						chr17:41446627_41446628	0.23982	0.46542				chr12:80329096_80329097	0.16919	0.556435
						chr10:43916488_43916489	0.538445	0.963005				chr5:17250096_17250097	0.08607	0.243065
						chr19:10380283_10380284	0.2523	0.66925				chr17:78235440_78235441	0.172145	0.202735
						chr5:159688633_159688634	0.16623	0.34389				chr1:204049041_204049042	0.20598	0.3646
						chr1:156631217_156631218	0.16623	0.49649				chr14:53196878_53196879	0.08312	0.252875
						chr7:5635876_5635877	0.332465	0.769525				chr17:59488933_59488934	0.147835	0.121535
						chr17:48474957_48474958	0.35973	0.92158				chrX:153601310_153601311	0.13535	0.202735
						chr1:59280978_59280979	0.13535	0.374955				chr3:194991416_194991417	0.049275	0.252875
						chr2:219524503_219524504	0.442845	0.890515				chr18:29598956_29598957	0.08312	0.42509
						chr17:30823774_30823775	0.16919	0.658895				chr3:8783586_8783587	0.101515	0.141695
						chr7:99006424_99006425	0.09856	0.911225				chr2:171673377_171673378	0.132395	0.35479
						chr3:58147707_58147708	0.55093	1.09489				chr1:150981019_150981020	0.09856	0.3646
						chr1:111991869_111991870	0.439885	1.07309				chr1:204463295_204463296	0.132395	0.121535
						chr17:1621034_1621035	0.16919	0.304105				chr14:89882528_89882529	0.101515	0.243065
						chr6:33422401_33422402	0.53187	0.657805				chr6:43819047_43819048	0.172145	0.39512
						chr11:69235432_69235433	0.289095	0.871445				chr1:25876295_25876296	0.116955	0.5172
						chr1:17896306_17896307	0.55684	1.01205				chr19:42721787_42721788	0.067675	0.37441
						chr16:30076777_30076778	0.218465	0.48613				chr3:57741971_57741972	0.31998	0.39512
						chr12:104350998_104350999	0.652445	0.951005				chr10:81077679_81077680	0.218465	0.252875
						chr9:140171568_140171569	0.39061	0.901415				chr6:71123814_71123815	0.067675	0.476325
						chr6:41747839_41747840	0.187585	0.506295				chr7:47521907_47521908	0.384695	0.37441
						chr19:1101896_1101897	0.38174	0.49594				chr8:28209094_28209095	0.15079	0.26323
						chr1:246729492_246729493	0.49574	0.800045				chr2:10548210_10548211	0.22142	0.19238
						chr9:132251469_132251470	0.25526	0.415285				chr3:152878618_152878619	0.08312	0.19238
						chr8:23081411_23081412	0.455325	0.779885				chr17:73629312_73629313	0.08607	0.323725
						chr17:76353435_76353436	0.2523	0.699225				chr6:36288306_36288307	0.116955	0.546625
						chr11:119455636_119455637	0.067675	0.384765				chr17:7137967_7137968	0.25526	0.516105
						chr1:153541169_153541170	0.301585	0.678515				chr2:113388786_113388787	0.187585	0.39457
						chr21:36015119_36015120	0.584765	1.04256				chr1:160176008_160176009	0.233905	0.435995
						chr8:135844746_135844747	0.387655	0.91232				chr5:141061377_141061378	0.116955	0.344435
						chr11:64099413_64099414	0.30749	0.78043				chr6:46844102_46844103	0.344945	0.30356
						chr7:32996839_32996840	0.067675	0.435995				chr5:118407432_118407433	0.033835	0.19238
						chr11:18656454_18656455	0.76578	1.2671				chr17:7517302_7517303	0.18463	0.29375
						chr3:15688574_15688575	0.29567	0.37441				chr20:50248213_50248214	0.08312	0.23271
						chr17:43662579_43662580	0.19711	0.577145				chr5:139487296_139487297	0.067675	0.252875
						chr17:75121825_75121826	0.344285	0.54717				chr10:3867622_3867623	0.25526	0.51665
						chr12:101801940_101801941	0.147835	0.638185				chr21:43460404_43460405	0.049275	0.30356
						chr3:38496095_38496096	0.067675	0.29375				chr10:100069460_100069461	0.11991	0.323725
						chr3:16102114_16102115	0.9422	1.06273				chr19:34856168_34856169	0.147835	0.323725
						chr17:7254459_7254460	0.283185	0.952645				chr2:171572147_171572148	0.116955	0.26323
						chr10:61666689_61666690	0.39423	1.02295				chr17:28877172_28877173	0.09856	0.283395
						chr6:29944451_29944452	0.26479	0.60712				chr3:134034524_134034525	0.132395	0.46542
						chr8:142249901_142249902	0.15079	0.23271				chr5:142362274_142362275	0.132395	0.28394
						chr9:114804206_114804207	0.24935	0.66761				chr9:71789524_71789525	0.101515	0.141695
						chr12:101801173_101801174	0.067675	0.19238				chr17:33760459_33760460	0.218465	0.374955
						chr1:228329605_228329606	0.29567	0.59731				chr14:59654926_59654927	0.09856	0.283395
						chr16:11706419_11706420	0.32589	0.850185				chr19:6744442_6744443	0.147835	0.35479
						chr11:102323776_102323777	0.116955	0.39457				chr3:52091290_52091291	0.20007	0.45561
						chr20:30308077_30308078	0.20007	0.4349				chr5:137674085_137674086	0.26479	0.42509
						chr1:43406890_43406891	0.2707	0.46597				chr1:150602056_150602057	0.187585	0.3646
						chr7:2797247_2797248	0.49278	1.11396				chr15:44829889_44829890	0.132395	0.202735
						chr6:32163738_32163739	0.35086	0.49649				chr2:46189921_46189922	0.18463	0.283395
						chr5:65440527_65440528	0.16919	0.769525				chr20:3801343_3801344	0.033835	0.2229
						chr10:43278194_43278195	0.667885	1.05401				chr9:100985377_100985378	0.08607	0.33408
						chr18:33889636_33889637	0.639955	1.05292				chr4:56413268_56413269	0.033835	0.405475
						chr7:99155939_99155940	0.09856	0.7401				chr1:202026163_202026164	0.30749	0.304105
						chr9:132096642_132096643	0.289095	0.476325				chr1:157981579_157981580	0.08607	0.26323
						chr9:34637315_34637316	0.4803	0.89106				chr5:1793075_1793076	0.301585	0.39457
						chr11:762689_762690	0.344945	0.758625				chr17:73127119_73127120	0.067675	0.273585
						chr3:9438161_9438162	0.19711	0.42564				chr10:135494190_135494191	0.049275	0.32427
						chr7:32997573_32997574	0.286145	0.90087				chrX:49028314_49028315	0.16919	0.354245
						chr14:81687659_81687660	0.369255	0.99188				chr2:127863935_127863936	0.08607	0.212545
						chr1:36852296_36852297	0.498035	0.77879				chr15:39872083_39872084	0.16623	0.334625
						chr11:67798302_67798303	0.187585	0.414735				chr17:14207242_14207243	0.067675	0.23271
						chr2:112485434_112485435	0.483255	0.49594				chr8:56685417_56685418	0.16623	0.26323
						chr2:99529198_99529199	0.29205	0.769525				chr2:97524109_97524110	0.049275	0.23271
						chr1:110522420_110522421	0.43693	0.64854				chr1:236687816_236687817	0.067675	0.19238
						chr1:207494996_207494997	0.39423	0.892155				chr4:15003260_15003261	0.08312	0.16186
						chr14:105282574_105282575	0.317025	0.97172				chr9:131218145_131218146	0.15079	0.42564
						chr11:67273698_67273699	0.298625	1.01259				chr19:14096079_14096080	0.033835	0.212545
						chr1:52520814_52520815	0.067675	0.252875				chr19:40931964_40931965	0.132395	0.323725
						chr4:7069758_7069759	0.286145	0.901415				chr22:37640280_37640281	0.23686	0.384765
						chr20:30198646_30198647	0.21551	0.677965				chr17:59489684_59489685	0.033835	0.476325
						chr3:5036833_5036834	0.35086	0.819665				chr5:133984212_133984213	0.23686	0.39457
						chr6:31697361_31697362	0.261835	0.49594				chr19:36628023_36628024	0.20598	0.354245
						chr5:912695_912696	0.30749	0.506295				chr3:9834117_9834118	0.11991	0.344435
						chr22:30601923_30601924	0.116955	0.46542				chrX:7895857_7895858	0.13535	0.384765
						chr8:128923767_128923768	0.172145	0.506295				chr1:172501594_172501595	0.049275	0.26323
						chr11:108535856_108535857	0.298625	0.932485				chr13:114543095_114543096	0.033835	0.212545
						chr3:4535027_4535028	0.369255	1.08454				chr19:16181374_16181375	0.132395	0.304105
						chr4:76598805_76598806	0.20007	0.69868				chr8:145550845_145550846	0.067675	0.212545
						chr10:27443345_27443346	0.39061	0.92158				chr4:48272094_48272095	0.13535	0.212545
						chr2:47304099_47304100	0.47668	0.638185				chr12:111182941_111182942	0.147835	0.30356
						chr7:142172123_142172124	0.28023	0.708485				chr8:17941865_17941866	0.101515	0.26323
						chr13:30498357_30498358	0.43102	0.83002				chr17:78735312_78735313	0.116955	0.33408
						chr1:32405587_32405588	0.132395	0.3646				chr9:66553442_66553443	0.11991	0.344435
						chr17:16120509_16120510	0.439885	0.921035				chr20:43514214_43514215	0.08312	0.313915
						chr9:100639142_100639143	0.18167	0.23271				chr2:234323141_234323142	0.132395	0.54717
						chr10:27529408_27529409	0.08312	0.30356				chrX:43829682_43829683	0.20598	0.152055
						chr6:27100248_27100249	0.18167	0.243065				chr20:36034920_36034921	0.24935	0.39457
						chr5:1555702_1555703	0.322935	0.75972				chr7:44887803_44887804	0.16919	0.40493
						chr9:136576620_136576621	0.18463	0.29375				chr17:73127475_73127476	0.09856	0.35479
						chr6:36650412_36650413	0.452375	0.48613				chr4:152330023_152330024	0.08312	0.273585
						chr9:93927176_93927177	0.267745	0.779885				chr1:19924101_19924102	0.132395	0.354245
						chr3:48342942_48342943	0.443505	0.922125				chr19:4379640_4379641	0.15375	0.304105
						chr7:75987626_75987627	0.18167	0.354245				chr6:18265176_18265177	0.08312	0.23271
						chr19:46271501_46271502	0.08312	0.3646				chr1:16858147_16858148	0.218465	0.43545
						chr12:58146132_58146133	0.50165	0.87035				chr12:113771926_113771927	0.16623	0.37441
						chr11:3819361_3819362	0.329505	0.810405				chr1:172502457_172502458	0.033835	0.202735
						chr8:128920289_128920290	0.298625	0.39457				chr21:47705764_47705765	0.172145	0.29375
						chr6:4371902_4371903	0.273655	0.48613				chr17:40762129_40762130	0.101515	0.202735
						chr6:31698028_31698029	0.21551	0.28394				chr10:30024889_30024890	0.18167	0.35479
						chr7:30634414_30634415	0.47077	1.32651				chr1:6419889_6419890	0.132395	0.45561
						chr19:10947226_10947227	0.372215	0.596765				chr15:60688936_60688937	0.033835	0.252875
						chr1:12203887_12203888	0.5414	0.800045				chr19:58666081_58666082	0.067675	0.141695
						chr19:2463120_2463121	0.172145	0.668705				chr19:18633398_18633399	0.18167	0.26323
						chr6:36308895_36308896	0.3663	0.658895				chr12:112856527_112856528	0.11991	0.212545
						chr4:128703111_128703112	0.11991	0.252875				chr19:37960317_37960318	0.20598	0.141695
						chr10:79291408_79291409	0.439885	1.18481				chr14:24615721_24615722	0.09856	0.23271
						chr7:30544307_30544308	0.132395	0.49594				chr1:78005097_78005098	0.16919	0.283395
						chr20:49262293_49262294	0.57228	1.11396				chr6:149775734_149775735	0.132395	0.628375
						chr10:112170811_112170812	0.049275	0.33408				chr14:24563866_24563867	0.08607	0.273585
						chr4:99182179_99182180	0.18167	0.273585				chr3:17783599_17783600	0.15375	0.212545
						chr1:155715380_155715381	0.33542	0.992975				chr20:34653094_34653095	0.132395	0.202735
						chr11:22647291_22647292	0.23982	0.516105				chr2:62684024_62684025	0.30749	0.40493
						chr6:43149841_43149842	0.44646	0.8818				chr1:213225020_213225021	0.101515	0.26323
						chr5:131833692_131833693	0.16919	0.39457				chr1:17494630_17494631	0.25526	0.46542
						chr19:23732111_23732112	0.16919	0.42509				chr11:128775471_128775472	0.15079	0.323725
						chr8:123792997_123792998	0.11991	0.141695				chr1:78005498_78005499	0.08312	0.39512
						chr3:141086169_141086170	0.2523	0.56679				chr9:79073948_79073949	0.16919	0.34389
						chr1:227128303_227128304	0.08607	0.283395				chr20:3026925_3026926	0.15079	0.39457
						chr1:234748501_234748502	0.187585	0.37441				chr1:147142117_147142118	0.08312	0.39512
						chr1:235002199_235002200	0.13535	0.49594				chr21:43052188_43052189	0.101515	0.3646
						chr6:30034795_30034796	0.57228	0.86054				chr22:50683543_50683544	0.23982	0.537365
						chr6:30749826_30749827	0.22142	0.40493				chr12:108957493_108957494	0.15375	0.304105
						chr21:46727172_46727173	0.329505	0.39512				chr9:140022189_140022190	0.049275	0.273585
						chr7:39989368_39989369	0.233905	0.688325				chr7:66147071_66147072	0.08607	0.212545
						chr1:46806460_46806461	0.46124	0.981525				chr11:13689709_13689710	0.18463	0.354245
						chr12:122232113_122232114	0.067675	0.313915				chr6:17908127_17908128	0.455325	0.40493
						chr1:100598626_100598627	0.298625	0.779885				chr5:172386375_172386376	0.18463	0.23271
						chr1:86077810_86077811	0.72899	1.17555				chr7:76067404_76067405	0.16919	0.39457
						chr8:134230220_134230221	0.82754	1.08289				chr21:36260470_36260471	0.147835	0.38531
						chr20:48212925_48212926	0.132395	0.607665				chr14:61615095_61615096	0.116955	0.374955
						chr9:101011371_101011372	0.442845	0.962455				chr10:105264331_105264332	0.341335	0.37441
						chr22:36724946_36724947	0.187585	0.475775				chr8:17781643_17781644	0.15375	0.16186
						chr3:197121659_197121660	0.203025	0.658895				chr19:42901701_42901702	0.301585	0.212545
						chr3:32022338_32022339	0.116955	0.28394				chr19:42901317_42901318	0.19711	0.16186
						chr1:218518620_218518621	0.41558	0.647995				chr20:361555_361556	0.132395	0.4349
						chr4:185654990_185654991	0.13535	0.445255				chr6:64346077_64346078	0.18463	0.273585
						chr21:34755577_34755578	0.38174	0.749365				chr1:183250899_183250900	0.08607	0.212545
						chr19:41731941_41731942	0.11991	0.33408				chr16:71043690_71043691	0.11991	0.25342
						chr9:93833610_93833611	0.273655	0.536815				chr19:4400717_4400718	0.32589	0.577145
						chr1:156630192_156630193	0.347905	0.699225				chr8:145049199_145049200	0.25526	0.51665
						chr11:130642687_130642688	0.32589	0.790785				chr18:46067134_46067135	0.08312	0.19238
						chr19:2462314_2462315	0.22142	0.30356				chr10:134480250_134480251	0.132395	0.23271
						chr1:113161753_113161754	0.396525	0.94284				chrX:152992371_152992372	0.15079	0.252875
						chr4:174291038_174291039	0.18463	0.506295				chr14:51027223_51027224	0.13535	0.26323
						chr2:111878217_111878218	0.230955	0.850185				chr11:62521505_62521506	0.132395	0.405475
						chr19:49378595_49378596	0.230955	0.283395				chr17:831492_831493	0.172145	0.313915
						chr5:271639_271640	0.16919	0.57769				chr12:111884010_111884011	0.101515	0.25342
						chr19:4813278_4813279	0.648825	1.27582				chr19:3505993_3505994	0.203025	0.212545
						chr10:105517745_105517746	0.24935	0.607665				chr7:130644582_130644583	0.08607	0.23271
						chr17:7487292_7487293	0.22142	0.37441				chr19:11071258_11071259	0.15375	0.273585
						chr14:50235246_50235247	0.08607	0.243065				chr17:40761810_40761811	0.116955	0.28394
						chr11:2913579_2913580	0.116955	0.152055				chr8:67424673_67424674	0.203025	0.344435
						chr9:127533908_127533909	0.41558	1.08344				chr7:142461899_142461900	0.049275	0.475775
						chr6:111805250_111805251	0.09856	0.516105				chr6:150168296_150168297	0.18463	0.37441
						chr4:139936572_139936573	0.48917	0.901415				chr11:118809430_118809431	0.16919	0.313915
						chr22:41842902_41842903	0.18167	0.892155				chr15:69109846_69109847	0.09856	0.28394
						chr6:1287632_1287633	0.3663	0.5766				chr4:147162849_147162850	0.172145	0.42564
						chr10:48277894_48277895	0.2523	0.668705				chr17:36831425_36831426	0.24935	0.627285
						chr6:42989235_42989236	0.21551	0.53627				chr4:7943179_7943180	0.101515	0.63764
						chr11:63774710_63774711	0.172145	0.88125				chr22:37893342_37893343	0.101515	0.212545
						chr20:33899337_33899338	0.286145	0.54717				chr11:8790615_8790616	0.286145	0.29375
						chr6:36986133_36986134	0.203025	0.374955				chr11:68611318_68611319	0.18167	0.42509
						chr1:110477039_110477040	0.273655	0.800595				chr1:151020909_151020910	0.08312	0.3646
						chr1:222886034_222886035	0.116955	0.29375				chr22:37703145_37703146	0.15375	0.42564
						chr11:116644149_116644150	0.23686	0.323725				chr20:33917539_33917540	0.20598	0.40493
						chr1:228674570_228674571	0.369255	1.0333				chr8:145670558_145670559	0.08312	0.07085
						chr16:2653351_2653352	0.455325	1.01205				chr15:41523508_41523509	0.18463	0.38531
						chr14:24712145_24712146	0.116955	0.313915				chr22:27872862_27872863	0.15079	0.334625
						chr7:35840535_35840536	0.286145	0.911225				chr15:63891984_63891985	0.172145	0.152055
						chr11:63775438_63775439	0.317025	0.37441				chr6:160410336_160410337	0.19711	0.65835
						chr11:126211941_126211942	0.2707	0.536815				chr1:151170856_151170857	0.289095	0.28394
						chr1:113162495_113162496	0.203025	0.68887				chr7:5571437_5571438	0.11991	0.30356
						chr2:113384328_113384329	0.19711	0.344435				chr16:31009829_31009830	0.09856	0.16186
						chr16:3074236_3074237	0.22142	0.476325				chr1:8918346_8918347	0.246395	0.252875
						chr21:44760827_44760828	0.18167	0.546625				chr19:1208071_1208072	0.101515	0.16186
						chr3:156878066_156878067	0.400135	0.68887				chr3:46468249_46468250	0.19711	0.3646
						chr4:99181531_99181532	0.116955	0.537365				chr6:32223072_32223073	0.230955	0.384765
						chr16:29827696_29827697	0.101515	0.657805				chr1:28286039_28286040	0.16919	0.577145
						chr7:131318304_131318305	0.322935	0.48668				chr20:30292509_30292510	0.22142	0.30356
						chr6:56954836_56954837	0.29205	0.709035				chr5:176731076_176731077	0.067675	0.121535
						chr3:51533429_51533430	0.16623	0.769525				chr11:120177411_120177412	0.11991	0.34389
						chr1:236047017_236047018	0.49212	0.506295				chr13:37573353_37573354	0.067675	0.10137
						chr10:52384418_52384419	0.233905	0.861085				chr9:127045240_127045241	0.147835	0.40493
						chr14:105154481_105154482	0.101515	0.29375				chr9:92079704_92079705	0.08312	0.32427
						chr10:80911556_80911557	0.15375	0.40493				chr3:46037134_46037135	0.11991	0.283395
						chr19:36545350_36545351	0.233905	0.54717				chr8:143808110_143808111	0.147835	0.32427
						chr10:14996298_14996299	0.261835	0.48668				chr11:67236930_67236931	0.20007	0.567335
						chr3:52122544_52122545	0.24935	0.4349				chr1:1218451_1218452	0.132395	0.46597
						chr20:17830713_17830714	0.353815	0.567885				chr12:53493212_53493213	0.22142	0.30356
						chr3:193721567_193721568	0.147835	0.4349				chr17:15866983_15866984	0.23686	0.4349
						chr19:4377464_4377465	0.116955	0.48668				chr19:4633407_4633408	0.18167	0.45561
						chr17:19045336_19045337	0.49212	0.75972				chr14:103057298_103057299	0.18167	0.475775
						chr11:107436426_107436427	0.329505	0.972265				chr6:17988475_17988476	0.08607	0.16186
						chr17:46048739_46048740	0.314065	0.982075				chr1:6483380_6483381	0.08312	0.25342
						chr11:14541838_14541839	0.21551	0.678515				chr7:44673629_44673630	0.11991	0.30356
						chr9:100639762_100639763	0.341335	0.567335				chr20:48909319_48909320	0.15079	0.39457
						chr6:26520824_26520825	0.680365	0.748815				chr7:36155414_36155415	0.273655	0.445255
						chr19:3761790_3761791	0.230955	0.60821				chr1:150254078_150254079	0.033835	0.2229
						chr5:141093596_141093597	0.467815	0.69868				chr20:48732527_48732528	0.30749	0.485585
						chr20:48227711_48227712	0.203025	0.658895				chr12:57915969_57915970	0.049275	0.252875
						chr6:158452636_158452637	0.172145	1.05456				chr11:75270196_75270197	0.09856	0.252875
						chr1:59250921_59250922	0.15079	0.313915				chr17:8059903_8059904	0.033835	0.172215
						chr19:40336927_40336928	0.329505	0.607665				chr17:7340389_7340390	0.19711	0.354245
						chr10:76995341_76995342	0.26479	1.11396				chr17:48556454_48556455	0.08607	0.405475
						chr19:46010682_46010683	0.24935	0.384765				chr6:15283724_15283725	0.11991	0.29375
						chr20:61306954_61306955	0.267745	0.75972				chr2:172964053_172964054	0.132395	0.3646
						chr11:57283301_57283302	0.20007	0.5172				chr17:77811094_77811095	0.033835	0.3646
						chr14:23770667_23770668	0.132395	0.23271				chr2:28497893_28497894	0.23686	0.536815
						chr6:28864104_28864105	0.329505	0.4349				chr8:131049626_131049627	0.332465	0.50575
						chr3:126630590_126630591	0.24935	0.64854				chr11:110167668_110167669	0.049275	0.374955
						chr12:110011036_110011037	0.483255	0.79024				chr6:3752373_3752374	0.13535	0.33408
						chr2:135675775_135675776	0.26479	0.567335				chr9:36486945_36486946	0.049275	0.23271
						chr4:3957596_3957597	0.15079	0.283395				chr3:10247249_10247250	0.116955	0.212545
						chr2:219261088_219261089	0.11991	0.35479				chr17:4613422_4613423	0.15079	0.313915
						chr22:20923833_20923834	0.369255	0.638185				chr6:37673367_37673368	0.267745	0.2229
						chr1:206808705_206808706	0.508225	1.25566				chr4:125633244_125633245	0.11991	0.344435
						chr6:158478842_158478843	0.28023	0.76898				chr9:91926151_91926152	0.16623	0.23271
						chr19:56631877_56631878	0.317025	1.07363				chr1:213189157_213189158	0.147835	0.323725
						chr10:47151428_47151429	0.289095	0.33408				chr11:119189677_119189678	0.11991	0.26323
						chr20:30160781_30160782	0.32589	0.475775				chr1:181056485_181056486	0.13535	0.212545
						chr12:121837804_121837805	0.26479	0.33408				chr19:13135414_13135415	0.049275	0.19238
						chr17:685498_685499	0.49574	0.951555				chr3:122102865_122102866	0.116955	0.16186
						chr19:47730395_47730396	0.116955	0.39457				chr19:16546441_16546442	0.24935	0.42564
						chr5:16465901_16465902	0.132395	0.72865				chr20:1372603_1372604	0.033835	0.16186
						chr12:76478393_76478394	0.301585	0.39457				chr4:141218386_141218387	0.067675	0.32427
						chr2:37458696_37458697	0.341335	0.890515				chr8:145981027_145981028	0.101515	0.34389
						chr21:45553300_45553301	0.37879	0.982075				chr20:37555068_37555069	0.15079	0.33408
						chr17:61627486_61627487	0.322935	0.85073				chr12:76952822_76952823	0.067675	0.40493
						chr3:50336592_50336593	0.298625	0.506845				chr17:76349431_76349432	0.101515	0.243065
						chr1:1447383_1447384	0.347905	0.61802				chr12:6471170_6471171	0.233905	0.33408
						chr11:11438274_11438275	0.30454	0.709035				chr17:48339925_48339926	0.13535	0.48668
						chr6:12288044_12288045	0.18167	0.49594				chr19:5978394_5978395	0.21551	0.476325
						chr7:91763880_91763881	0.273655	0.760265				chr21:45230845_45230846	0.15079	0.45616
						chr19:13962037_13962038	0.418535	0.607665				chr1:200708174_200708175	0.08607	0.212545
						chr19:3762717_3762718	0.261835	0.84964				chr22:29705435_29705436	0.15375	0.32427
						chrX:39767789_39767790	0.54731	0.709035				chr10:30895477_30895478	0.32589	0.415285
						chr6:42185627_42185628	0.651785	1.17609				chr11:519014_519015	0.101515	0.374955
						chr12:76477680_76477681	0.396525	0.354245				chr12:76742181_76742182	0.18463	0.384765
						chr11:57434608_57434609	0.08607	0.55698				chr10:129863111_129863112	0.08607	0.141695
						chr5:98109095_98109096	0.427405	0.99188				chr19:1180492_1180493	0.116955	0.29375
						chr6:40862914_40862915	0.36039	0.49594				chr7:41068705_41068706	0.033835	0.40493
						chr6:4018867_4018868	0.384695	1.04312				chr11:64154040_64154041	0.13535	0.475775
						chr5:69711122_69711123	0.47077	1.07418				chr20:2853876_2853877	0.101515	0.2229
						chr2:113385081_113385082	0.101515	0.45561				chr6:5457414_5457415	0.356775	0.35479
						chr15:80452248_80452249	0.22142	0.54717				chr19:13068081_13068082	0.15375	0.536815
						chr16:28222572_28222573	0.36039	1.05292				chr19:2469033_2469034	0.15375	0.273585
						chr10:47152948_47152949	0.378125	0.42564				chr2:99082902_99082903	0.08607	0.212545
						chr11:116643711_116643712	0.317025	0.67906				chr20:56457657_56457658	0.369255	0.384765
						chr4:111086755_111086756	0.495075	0.657805				chr1:23884837_23884838	0.067675	0.16186
						chr7:135347096_135347097	0.203025	0.647995				chr19:5172027_5172028	0.049275	0.2229
						chr16:56641378_56641379	0.23982	0.647995				chr14:53417263_53417264	0.132395	0.50575
						chr10:134498817_134498818	0.09856	0.30356				chr7:73242255_73242256	0.15375	0.445805
						chr17:80255387_80255388	0.273655	0.40493				chr11:67150227_67150228	0.24935	0.35479
						chr11:120435809_120435810	0.101515	0.54717				chr1:11796998_11796999	0.16623	0.34389
						chr6:53214002_53214003	0.22142	0.5875				chr1:180123627_180123628	0.08312	0.19238
						chr1:41157421_41157422	0.43036	0.59731				chr17:78765876_78765877	0.18167	0.30356
						chr6:26313364_26313365	0.267745	0.5875				chr11:2846703_2846704	0.230955	0.202735
						chr1:27189438_27189439	0.16623	0.384765				chr9:97412218_97412219	0.049275	0.141695
						chr11:66623599_66623600	0.08607	0.344435				chr2:86851140_86851141	0.18167	0.212545
						chr1:113392394_113392395	0.283185	0.49594				chr12:14923965_14923966	0.08607	0.172215
						chr5:149429933_149429934	0.467815	0.7995				chr1:19407829_19407830	0.049275	0.252875
						chr17:76138212_76138213	0.049275	0.243065				chr17:71229268_71229269	0.033835	0.19238
						chr8:145648895_145648896	0.09856	0.28394				chr12:26277933_26277934	0.067675	0.152055
						chr20:62534504_62534505	0.187585	0.506295				chr19:41108175_41108176	0.147835	0.32427
						chr4:74124896_74124897	0.338375	0.729745				chr9:71790227_71790228	0.116955	0.49594
						chr21:46302908_46302909	0.23982	0.475775				chr2:110083732_110083733	0.172145	0.5172
						chr12:110940033_110940034	0.44942	1.04256				chr7:150125960_150125961	0.258215	0.33408
						chr5:177631544_177631545	0.618605	1.74124				chr10:88515468_88515469	0.233905	0.252875
						chr3:45593256_45593257	0.20598	0.74991				chr15:80753948_80753949	0.033835	0.26323
						chr10:95229392_95229393	0.203025	0.627285				chr1:43424468_43424469	0.13535	0.334625
						chr6:4733381_4733382	0.344945	0.55698				chr7:102119192_102119193	0.09856	0.33408
						chr6:144537146_144537147	0.218465	0.445805				chr4:71704751_71704752	0.16623	0.252875
						chr4:56261792_56261793	0.23686	0.647995				chr10:80955243_80955244	0.049275	0.29375
						chr1:155931968_155931969	0.23686	0.678515				chr13:114488310_114488311	0.18463	0.16186
						chr9:131419195_131419196	0.230955	0.60712				chrX:70586183_70586184	0.08607	0.19238
						chr11:3080090_3080091	0.384695	0.657805				chr1:224180344_224180345	0.22142	0.42564
						chr4:114683070_114683071	0.187585	0.45561				chr19:53897997_53897998	0.08312	0.313915
						chr2:71357734_71357735	0.40967	0.94065				chr4:184323873_184323874	0.19711	0.485585
						chr11:118966159_118966160	0.523005	0.86054				chr9:126841055_126841056	0.24935	0.323725
						chr11:128367278_128367279	0.187585	0.46597				chr14:75593976_75593977	0.09856	0.49649
						chr2:3606292_3606293	0.314065	1.12432				chr19:36390781_36390782	0.314065	0.415285
						chr17:55970456_55970457	0.15375	0.55753				chr19:11314427_11314428	0.23982	0.33408
						chr1:33116086_33116087	0.172145	0.243065				chr19:13067736_13067737	0.067675	0.141695
						chr14:64805610_64805611	0.218465	0.39512				chr2:46526028_46526029	0.13535	0.16186
						chr2:110087165_110087166	0.18463	0.67906				chr5:131132646_131132647	0.049275	0.405475
						chr10:48335829_48335830	0.172145	0.5766				chr9:132246135_132246136	0.08607	0.252875
						chr8:124054489_124054490	0.369255	0.79024				chr12:57480008_57480009	0.19711	0.30356
						chr7:102984708_102984709	0.172145	0.313915				chr19:48018767_48018768	0.298625	0.43545
						chr1:203597909_203597910	0.28023	0.34389				chr20:57100146_57100147	0.23982	0.4349
						chr10:75911111_75911112	0.116955	0.384765				chr14:69281339_69281340	0.101515	0.283395
						chr6:27805358_27805359	0.409005	0.40493				chr15:76489024_76489025	0.24935	0.506295
						chr1:151138443_151138444	0.230955	0.760265				chr2:27308540_27308541	0.132395	0.506295
						chr11:68148038_68148039	0.29205	0.475775				chr11:20134194_20134195	0.20598	0.445255
						chr20:42939920_42939921	0.683325	0.821305				chr12:113772749_113772750	0.049275	0.16186
						chr1:43672561_43672562	0.21551	0.344435				chr3:48633063_48633064	0.2523	0.50575
						chr2:28615698_28615699	0.32589	0.39512				chr9:110046231_110046232	0.332465	0.70958
						chr19:44100663_44100664	0.187585	0.49594				chr16:85038536_85038537	0.033835	0.39512
						chr11:3876302_3876303	0.283185	0.516105				chr1:40781110_40781111	0.147835	0.45561
						chr22:44844407_44844408	0.101515	0.34389				chr5:10514449_10514450	0.16623	0.37441
						chr8:102167620_102167621	0.23686	0.597855				chr7:44888178_44888179	0.049275	0.33408
						chr9:88897046_88897047	0.31111	0.749365				chr2:45878208_45878209	0.18463	0.212545
						chr3:196754499_196754500	0.218465	0.729745				chr1:1296135_1296136	0.233905	0.445255
						chr19:58790524_58790525	0.172145	0.405475				chr2:26522375_26522376	0.08312	0.152055
						chr12:104235807_104235808	0.273655	0.567335				chrX:152992774_152992775	0.132395	0.4349
						chr10:43951291_43951292	0.28023	0.546625				chr19:47479622_47479623	0.172145	0.323725
						chr16:28223548_28223549	0.23686	0.769525				chr5:109024812_109024813	0.172145	0.32427
						chr6:34855801_34855802	0.387655	0.677965				chr11:72929211_72929212	0.067675	0.39457
						chr2:10425956_10425957	0.338375	0.63764				chr1:179923822_179923823	0.20598	0.415285
						chr19:17622213_17622214	0.11991	0.16186				chr1:23346892_23346893	0.13535	0.172215
						chr11:66624100_66624101	0.424445	0.55698				chr8:19170941_19170942	0.116955	0.25342
						chr7:50602513_50602514	0.13535	0.55753				chr10:30676260_30676261	0.11991	0.344435
						chr1:154154978_154154979	0.08312	0.344435				chr15:93344752_93344753	0.08312	0.29375
						chr10:81918502_81918503	0.513475	0.97172				chr11:62414070_62414071	0.147835	0.59731
						chr20:43970996_43970997	0.35086	0.932485				chr7:150811299_150811300	0.187585	0.283395
						chr6:10452297_10452298	0.473725	0.891605				chr16:11837017_11837018	0.067675	0.304105
						chr20:43321732_43321733	0.56637	0.859995				chr12:56522061_56522062	0.16919	0.435995
						chr12:56513345_56513346	0.46486	0.627285				chr9:137529338_137529339	0.08607	0.536815
						chr19:1407139_1407140	0.20598	0.668705				chr15:80445526_80445527	0.73194	1.04202
						chr9:137215804_137215805	0.19711	0.567885				chr21:45719478_45719479	0.172145	0.10137
						chr10:104182597_104182598	0.403095	0.67906				chr5:175874780_175874781	0.08607	0.30356
						chr2:48542743_48542744	0.2523	0.46542				chr11:130786580_130786581	0.101515	0.42564
						chr21:47743718_47743719	0.067675	0.567885				chrX:95940772_95940773	0.20598	0.42509
						chr8:145648307_145648308	0.132395	0.405475				chr17:62679055_62679056	0.147835	0.152055
						chr1:110950416_110950417	0.2707	0.800045				chr19:8591326_8591327	0.25526	0.19238
						chr1:204265673_204265674	0.289095	0.506295				chr9:132536168_132536169	0.29205	0.54717
						chr1:25895677_25895678	0.289095	0.708485				chr7:72972278_72972279	0.15079	0.4349
						chr7:50603252_50603253	0.18463	0.76898				chr12:105879220_105879221	0.172145	0.435995
						chr7:92464947_92464948	0.15375	0.40493				chr17:79213695_79213696	0.067675	0.26323
						chr14:54445919_54445920	0.21551	0.45561				chr1:44172979_44172980	0.147835	0.354245
						chr4:129308379_129308380	0.43036	1.07309				chr5:14011451_14011452	0.172145	0.243065
						chr10:81107881_81107882	0.372215	0.739555				chr19:4915015_4915016	0.116955	0.252875
						chr7:142193508_142193509	0.314065	0.546625				chr18:21166626_21166627	0.16623	0.07085
						chr22:37595645_37595646	0.344285	0.89106				chr19:43271595_43271596	0.15079	0.26323
						chr1:212208697_212208698	0.356775	0.647445				chr1:151171288_151171289	0.13535	0.202735
						chr10:47769601_47769602	0.20598	0.709035				chr5:138088831_138088832	0.08312	0.16186
						chr11:118796739_118796740	0.289095	0.59731				chr1:244615531_244615532	0.233905	0.323725
						chr10:104405725_104405726	0.09856	0.37441				chr19:36390102_36390103	0.033835	0.252875
						chr2:122407585_122407586	0.26479	0.647995				chr12:52674651_52674652	0.11991	0.212545
						chr7:105162032_105162033	0.35086	0.821305				chr17:71228413_71228414	0.13535	0.37441
						chr19:45373511_45373512	0.3663	0.52646				chr19:48018195_48018196	0.13535	0.141695
						chr19:18403853_18403854	0.116955	0.26323				chr9:112578879_112578880	0.16919	0.252875
						chr6:26156638_26156639	0.32589	0.607665				chr19:678061_678062	0.033835	0.283395
						chr3:49171198_49171199	0.428065	0.64854				chr7:150944835_150944836	0.033835	0.49649
						chr1:1407075_1407076	0.283185	0.678515				chr9:91925309_91925310	0.067675	0.283395
						chr12:95598465_95598466	0.77169	1.16355				chr7:138665599_138665600	0.033835	0.252875
						chr12:93771388_93771389	0.23982	0.273585				chr4:80994334_80994335	0.267745	0.37441
						chr1:156427266_156427267	0.37517	0.829475				chr19:13954557_13954558	0.261835	0.304105
						chr18:8799206_8799207	0.132395	0.49649				chr17:45401508_45401509	0.13535	0.273585
						chr12:132413855_132413856	0.424445	0.73846				chr5:132165804_132165805	0.23686	0.74991
						chr12:120666335_120666336	0.378125	0.96136				chr17:42277443_42277444	0.20598	0.445805
						chr14:69865010_69865011	0.50165	0.69868				chr19:45147560_45147561	0.09856	0.283395
						chr7:140326310_140326311	0.40967	0.708485				chr1:17766102_17766103	0.08607	0.243065
						chr17:57184454_57184455	0.322935	0.556435				chr11:118443190_118443191	0.09856	0.5172
						chr15:80453153_80453154	0.353815	0.718845				chr17:17893716_17893717	0.116955	0.4349
						chr1:86046286_86046287	0.38174	0.617475				chr17:19140317_19140318	0.147835	0.121535
						chr22:21356428_21356429	0.116955	0.57769				chr15:57210825_57210826	0.15375	0.34389
						chr9:136010855_136010856	0.15375	0.38531				chr5:132166535_132166536	0.033835	0.2229
						chr7:148788060_148788061	0.09856	0.40493				chr2:220083483_220083484	0.132395	0.313915
						chr6:7910167_7910168	0.400135	1.26656				chr20:37678646_37678647	0.11991	0.212545
						chr17:48255857_48255858	0.403095	1.21642				chr18:9136529_9136530	0.203025	0.28394
						chr20:25208331_25208332	0.08312	0.405475				chr1:16514262_16514263	0.147835	0.37441
						chr4:159593497_159593498	0.273655	0.66816				chr3:107150736_107150737	0.21551	0.657805
						chr19:13957726_13957727	0.116955	0.37441				chr16:1660826_1660827	0.08312	0.3646
						chr7:134856632_134856633	0.15079	0.39457				chr20:50807342_50807343	0.033835	0.252875
						chr2:75092693_75092694	0.52596	0.86054				chr21:35348107_35348108	0.172145	0.26323
						chr7:156742448_156742449	0.37879	0.577145				chr4:56412046_56412047	0.049275	0.3646
						chr14:62031653_62031654	0.31998	0.28394				chr19:18111896_18111897	0.230955	0.475775
						chr14:64804933_64804934	0.101515	0.354245				chr10:71198956_71198957	0.08312	0.374955
						chr20:33906480_33906481	0.372215	0.23271				chr1:228134096_228134097	0.16919	0.5172
						chr15:74249822_74249823	0.23686	0.60712				chr19:16222724_16222725	0.116955	0.202735
						chr6:31588060_31588061	0.15375	0.34389				chr20:50808210_50808211	0.09856	0.141695
						chr4:107237767_107237768	0.314065	0.689415				chr9:33391476_33391477	0.08312	0.39457
						chr16:88877880_88877881	0.353815	0.87035				chr1:15664467_15664468	0.067675	0.344435
						chr17:38501452_38501453	0.563415	1.14448				chr13:110761396_110761397	0.18463	0.243065
						chr17:35716543_35716544	0.16919	0.63764				chr4:2011082_2011083	0.067675	0.323725
						chr10:45431245_45431246	0.273655	0.607665				chr14:21539510_21539511	0.101515	0.252875
						chr11:64126867_64126868	0.101515	0.273585				chr15:50978820_50978821	0.116955	0.29375
						chr17:16931623_16931624	0.424445	0.809855				chr6:31745032_31745033	0.09856	0.344435
						chr3:50374796_50374797	0.43693	0.546625				chr3:8781984_8781985	0.18167	0.4349
						chr8:95565965_95565966	0.31998	0.800595				chrX:95939570_95939571	0.16919	0.252875
						chr7:148762153_148762154	0.08312	0.537365				chr17:7792605_7792606	0.116955	0.475775
						chr1:165599930_165599931	0.218465	0.5766				chr19:12848409_12848410	0.116955	0.29375
						chr8:134368593_134368594	0.23982	0.506295				chr6:30313061_30313062	0.116955	0.19238
						chr17:19122683_19122684	0.18167	0.33408				chr3:195443044_195443045	0.22142	0.45561
						chr5:77656158_77656159	0.314065	0.748815				chr10:106098482_106098483	0.116955	0.33408
						chr17:48784684_48784685	0.230955	0.86054				chr4:54958252_54958253	0.09856	0.172215
						chr7:107384619_107384620	0.258215	0.63764				chr17:75421155_75421156	0.033835	0.121535
						chr1:31538416_31538417	0.19711	0.56679				chr1:94204013_94204014	0.172145	0.415285
						chr5:57185545_57185546	0.60678	0.850185				chr19:55629206_55629207	0.11991	0.313915
						chr11:67231584_67231585	0.09856	0.39512				chr1:32859734_32859735	0.049275	0.2229
						chr1:153643416_153643417	0.29567	0.769525				chr12:46765533_46765534	0.049275	0.384765
						chr10:111971028_111971029	0.132395	0.30356				chr1:10458798_10458799	0.08312	0.29375
						chr17:55967986_55967987	0.132395	0.58805				chr1:44870880_44870881	0.116955	0.42509
						chr12:95867955_95867956	0.314065	1.21533				chr6:1083017_1083018	0.286145	0.46542
						chr6:44032430_44032431	0.16623	0.45561				chr7:4779305_4779306	0.172145	0.141695
						chr12:93771771_93771772	0.230955	0.901965				chr15:70053424_70053425	0.289095	0.39457
						chr2:28767657_28767658	0.233905	0.556435				chr13:110492860_110492861	0.13535	0.38531
						chr3:53289116_53289117	0.20598	0.48613				chr1:26363010_26363011	0.033835	0.121535
						chr6:30782153_30782154	0.2707	0.49649				chr15:101262117_101262118	0.101515	0.16186
						chr8:144656321_144656322	0.31998	1.04312				chr15:44067767_44067768	0.24935	0.313915
						chr7:116164833_116164834	0.21551	0.56679				chrX:70585759_70585760	0.116955	0.62783
						chr19:5680498_5680499	0.455325	1.17446				chr6:151711953_151711954	0.116955	0.19238
						chr1:222013267_222013268	0.722415	1.03221				chr3:17784089_17784090	0.230955	0.445805
						chr1:156471185_156471186	0.25526	0.435995				chr5:145214612_145214613	0.101515	0.202735
						chr17:43394985_43394986	0.16919	0.50575				chr6:151711274_151711275	0.08312	0.32427
						chr2:111790438_111790439	0.246395	0.831115				chr1:31296361_31296362	0.033835	0.414735
						chr9:131644317_131644318	0.218465	0.40493				chr14:57857190_57857191	0.187585	0.354245
						chr17:6347482_6347483	0.44646	1.19517				chr8:6565605_6565606	0.067675	0.23271
						chr6:158447742_158447743	0.15079	0.42564				chr2:85839235_85839236	0.233905	0.33408
						chr17:30677220_30677221	0.37879	0.920485				chr19:12888576_12888577	0.273655	0.29375
						chr11:64125672_64125673	0.11991	0.334625				chrX:39966798_39966799	0.16919	0.445255
						chr11:118901728_118901729	0.578855	1.12487				chr6:35574226_35574227	0.203025	0.304105
						chr3:47018611_47018612	0.28023	0.48613				chr14:24036953_24036954	0.147835	0.45616
						chr21:44093032_44093033	0.261835	0.46542				chr13:45914766_45914767	0.09856	0.243065
						chr19:18402935_18402936	0.08312	0.32427				chr10:126030525_126030526	0.101515	0.40493
						chr9:134000971_134000972	0.23982	0.92158				chr4:157892918_157892919	0.132395	0.384765
						chr2:20784520_20784521	0.48621	0.678515				chr2:238132043_238132044	0.15375	0.243065
						chr2:28807066_28807067	0.353815	0.55698				chr19:18385840_18385841	0.132395	0.52701
						chr20:25207827_25207828	0.53549	0.789145				chr6:5033031_5033032	0.11991	0.202735
						chr21:43771282_43771283	0.455325	0.779335				chr4:178363699_178363700	0.25526	0.45616
						chr1:186344755_186344756	0.08607	0.63764				chr19:36231689_36231690	0.18167	0.577145
						chr6:27440980_27440981	0.384695	0.84147				chr19:30153671_30153672	0.09856	0.405475
						chr6:36515048_36515049	0.11991	0.506295				chr11:71791684_71791685	0.101515	0.25342
						chr19:52642112_52642113	0.344285	0.73846				chr2:120981263_120981264	0.09856	0.48613
						chr19:58838516_58838517	0.067675	0.39457				chr7:158622738_158622739	0.132395	0.37441
						chr10:3852489_3852490	0.2707	0.16186				chr17:48556984_48556985	0.147835	0.617475
						chr2:128284417_128284418	0.15079	0.546625				chr5:14185700_14185701	0.049275	0.202735
						chr11:119252526_119252527	0.29205	0.91068				chr17:79303521_79303522	0.20007	0.445805
						chr19:39421652_39421653	0.30454	0.708485				chr6:18585633_18585634	0.20007	0.52646
						chr20:36915693_36915694	0.322935	1.22623				chr4:6711674_6711675	0.23686	0.39512
						chr3:193587721_193587722	0.20598	0.64854				chr4:18023969_18023970	0.15375	0.202735
						chr1:156100194_156100195	0.332465	0.46597				chr19:10360909_10360910	0.11991	0.34389
						chr9:38017486_38017487	0.344945	0.56679				chr4:154074115_154074116	0.101515	0.48613
						chr11:126138765_126138766	0.322935	0.577145				chr5:74807823_74807824	0.11991	0.212545
						chr1:180471599_180471600	0.11991	0.46597				chr2:191399075_191399076	0.101515	0.304105
						chr17:74350072_74350073	0.30749	0.7292				chr9:131039070_131039071	0.08312	0.141695
						chr11:64068405_64068406	0.15375	0.415285				chr19:43711595_43711596	0.08312	0.34389
						chr3:75482210_75482211	0.033835	0.344435				chr11:66717769_66717770	0.20598	0.34389
						chr1:24306788_24306789	0.347905	0.40493				chr18:9828129_9828130	0.13535	0.506845
						chr20:30102334_30102335	0.338375	0.52701				chr9:139978055_139978056	0.11991	0.313915
						chr22:26946637_26946638	0.41558	1.03221				chr6:160113778_160113779	0.033835	0.3646
						chr6:31671211_31671212	0.15375	0.30356				chr4:8393908_8393909	0.218465	0.43545
						chr1:234792935_234792936	0.23982	0.42509				chr15:50979245_50979246	0.116955	0.33408
						chr20:3748990_3748991	0.08312	0.273585				chr3:38692911_38692912	0.372215	0.556435
						chr11:65059472_65059473	0.16919	0.536815				chr10:13344386_13344387	0.20007	0.344435
						chr3:42694401_42694402	0.23686	0.243065				chr2:100815538_100815539	0.067675	0.30356
						chr9:129885295_129885296	0.317025	0.63873				chr3:197155098_197155099	0.267745	0.40493
						chr21:38630530_38630531	0.18463	0.39512				chr13:27628516_27628517	0.286145	0.516105
						chr20:46130396_46130397	0.267745	0.53627				chr3:10290005_10290006	0.08607	0.172215
						chr20:33735220_33735221	0.317025	0.617475				chr1:31382963_31382964	0.11991	0.42509
						chr10:121441824_121441825	0.230955	0.48613				chr16:48160838_48160839	0.11991	0.3646
						chr6:4352272_4352273	0.26479	0.597855				chr4:7854712_7854713	0.116955	0.313915
						chr19:24184122_24184123	0.95107	3.16803				chr6:7468945_7468946	0.187585	0.252875
						chr17:79670383_79670384	0.19711	0.719935				chr18:21269393_21269394	0.147835	0.68887
						chr2:128283974_128283975	0.18463	0.506295				chr1:43233334_43233335	0.067675	0.172215
						chr1:153513694_153513695	0.08607	0.546625				chr16:22217398_22217399	0.21551	0.304105
						chr6:40875312_40875313	0.301585	0.445255				chr6:5969264_5969265	0.11991	0.60821
						chr2:173420461_173420462	0.049275	0.414735				chr20:48895727_48895728	0.08607	0.252875
						chr20:3748293_3748294	0.08607	0.384765				chr14:52294894_52294895	0.32589	0.354245
						chr1:37945457_37945458	0.43102	0.861085				chr12:122710550_122710551	0.273655	0.3646
						chr17:655030_655031	0.16623	0.72865				chr19:17337486_17337487	0.18167	0.384765
						chr5:149697038_149697039	0.2707	0.577145				chr1:201476398_201476399	0.16919	0.2229
						chr5:134471694_134471695	0.289095	0.800595				chr7:75993689_75993690	0.233905	0.243065
						chr10:79658492_79658493	0.28023	0.59731				chr1:31234997_31234998	0.049275	0.26323
						chr17:964368_964369	0.20007	0.52701				chr11:17374650_17374651	0.18463	0.334625
						chr5:139040852_139040853	0.21551	0.32427				chr5:32312469_32312470	0.16919	0.243065
						chr19:9785706_9785707	0.53549	0.52701				chr17:6458985_6458986	0.16919	0.384765
						chr21:34697141_34697142	0.20007	0.78969				chr19:10542723_10542724	0.116955	0.344435
						chr16:87811688_87811689	0.495075	0.56679				chr6:31865621_31865622	0.15079	0.29375
						chr8:128962376_128962377	0.116955	0.475775				chr19:45981806_45981807	0.203025	0.628375
						chr17:79819016_79819017	0.356775	0.79024				chr19:47613318_47613319	0.25526	0.313915
						chr14:75086519_75086520	0.08607	0.577145				chr5:133562332_133562333	0.033835	0.304105
						chr5:6378665_6378666	0.329505	0.85073				chr11:112097478_112097479	0.101515	0.2229
						chr19:2090336_2090337	0.18463	0.354245				chr8:48873379_48873380	0.08312	0.283395
						chr7:72298702_72298703	0.15079	0.42509				chr1:19379173_19379174	0.26479	0.60821
						chr6:36795413_36795414	0.409005	0.4349				chr4:981190_981191	0.049275	0.26323
						chr1:44412269_44412270	0.442845	1.27637				chr10:80122371_80122372	0.230955	0.33408
						chr17:8113902_8113903	0.344945	0.5766				chr17:43324877_43324878	0.101515	0.323725
						chr16:75279475_75279476	0.20598	0.66816				chr6:18156365_18156366	0.20007	0.23271
						chr17:17991170_17991171	0.48917	1.09271				chr5:134369123_134369124	0.08607	0.16186
						chr10:49196250_49196251	0.283185	0.39457				chr7:148930774_148930775	0.25526	0.34389
						chr19:1177859_1177860	0.286145	0.58805				chr2:71975536_71975537	0.18167	0.384765
						chr5:60458114_60458115	0.16919	0.59731				chr1:26362628_26362629	0.116955	0.405475
						chr10:99302178_99302179	0.08607	0.29375				chr22:24309086_24309087	0.16919	0.61802
						chr20:49126928_49126929	0.11991	0.45561				chr6:157802456_157802457	0.08607	0.273585
						chr2:127841755_127841756	0.23686	0.3646				chr6:167720173_167720174	0.08312	0.2229
						chr20:34287336_34287337	0.31998	0.39457				chr1:201509084_201509085	0.067675	0.141695
						chr3:52188927_52188928	0.301585	0.739005				chr1:31628451_31628452	0.16919	0.537365
						chr1:87379769_87379770	0.203025	0.60821				chr11:32914043_32914044	0.147835	0.30356
						chr3:14444778_14444779	0.18463	0.445805				chr6:27447463_27447464	0.2523	0.243065
						chr11:70328397_70328398	0.22142	0.67906				chr19:53104561_53104562	0.15079	0.415285
						chr21:45153756_45153757	0.067675	0.49594				chr7:74603490_74603491	0.101515	0.2229
						chr20:35402430_35402431	0.341335	0.4349				chr17:7383385_7383386	0.230955	0.202735
						chr7:148787673_148787674	0.13535	0.29375				chr1:26362115_26362116	0.08312	0.050685
						chr1:6664071_6664072	0.18463	0.739005				chr5:14011818_14011819	0.16919	0.384765
						chr17:41778835_41778836	0.341335	0.748815				chr11:47279251_47279252	0.132395	0.243065
						chr4:123844177_123844178	0.43102	0.98262				chr5:114750870_114750871	0.2707	0.2229
						chr19:14545793_14545794	0.16919	0.33408				chr11:70364546_70364547	0.187585	0.252875
						chr7:129465172_129465173	0.24935	0.68887				chr10:25351574_25351575	0.29205	0.313915
						chr1:26560762_26560763	0.116955	0.577145				chr1:23885936_23885937	0.15375	0.33408
						chr17:40688123_40688124	0.286145	0.708485				chr2:46191411_46191412	0.16623	0.445255
						chr1:174968663_174968664	0.16919	0.65835				chr10:80873038_80873039	0.23982	0.46597
						chr20:30200802_30200803	0.35086	1.14448				chr1:6414217_6414218	0.11991	0.16186
						chr17:75321434_75321435	0.387655	0.3646				chr14:104094696_104094697	0.16623	0.52701
						chr19:52692802_52692803	0.15375	0.141695				chr20:25176360_25176361	0.230955	0.597855
						chr6:45665573_45665574	0.40605	0.63764				chr1:44047921_44047922	0.283185	0.485585
						chr9:116038013_116038014	0.510515	0.91068				chr9:34329534_34329535	0.08312	0.2229
						chr8:101965577_101965578	0.18463	0.49649				chr5:149792193_149792194	0.101515	0.323725
						chr6:52382523_52382524	0.332465	0.596765				chr1:15853345_15853346	0.172145	0.46597
						chr6:170151622_170151623	0.387655	1.01259				chr8:23211672_23211673	0.29205	0.34389
						chr4:100871862_100871863	0.16623	0.56679				chr2:65662989_65662990	0.203025	0.23271
						chr2:217363656_217363657	0.363345	0.80931				chr9:71737117_71737118	0.049275	0.202735
						chr1:17560388_17560389	0.48917	0.76898				chr8:42011091_42011092	0.049275	0.2229
						chr17:15857724_15857725	0.322935	0.597855				chr2:70781513_70781514	0.09856	0.202735
						chr20:49032330_49032331	0.23982	0.719935				chr11:57334951_57334952	0.049275	0.172215
						chr20:42378530_42378531	0.15079	0.57769				chr14:103477491_103477492	0.15079	0.43545
						chr20:61864068_61864069	0.218465	0.414735				chr2:98262604_98262605	0.033835	0.313915
						chr19:48991358_48991359	0.08607	0.414735				chr1:236080952_236080953	0.393565	0.23271
						chr11:67056275_67056276	0.132395	0.283395				chr17:62658791_62658792	0.067675	0.252875
						chr17:73201418_73201419	0.2523	0.758625				chr7:74267963_74267964	0.233905	0.33408
						chr6:2998686_2998687	0.301585	0.40493				chr19:6460756_6460757	0.13535	0.344435
						chr14:77526062_77526063	0.409005	1.23604				chr14:24769034_24769035	0.19711	0.445805
						chr1:36840468_36840469	0.23686	0.414735				chr6:157009133_157009134	0.08607	0.10137
						chr19:47633922_47633923	0.41558	0.789145				chr5:86708025_86708026	0.18463	0.252875
						chr19:45245298_45245299	0.35086	0.546625				chr19:54663411_54663412	0.15079	0.28394
						chr6:1311272_1311273	0.18167	0.313915				chr9:136387687_136387688	0.16919	0.3646
						chr2:131586603_131586604	0.172145	0.30356				chr19:48444790_48444791	0.08607	0.26323
						chr11:120678246_120678247	0.593635	1.18644				chr20:57556075_57556076	0.08607	0.25342
						chr7:100303599_100303600	0.23982	0.62783				chr2:65094196_65094197	0.16623	0.48613
						chr17:70418990_70418991	0.187585	0.313915				chr4:5713557_5713558	0.13535	0.212545
						chr6:37467555_37467556	0.16623	0.415285				chr5:149849795_149849796	0.101515	0.16186
						chr1:17563754_17563755	0.258215	0.68887				chr1:43938310_43938311	0.18167	0.273585
						chr19:46009873_46009874	0.33542	0.37441				chr2:70780752_70780753	0.049275	0.141695
						chr10:104404777_104404778	0.29567	0.414735				chr6:133120272_133120273	0.18463	0.354245
						chr17:15870267_15870268	0.21551	0.5766				chr7:47826376_47826377	0.11991	0.485585
						chr9:127048855_127048856	0.218465	0.647995				chr5:178978245_178978246	0.15079	0.25342
						chr1:234509308_234509309	0.267745	0.59731				chr4:56814861_56814862	0.29205	0.29375
						chr3:50606899_50606900	0.25526	0.99243				chr16:30997425_30997426	0.033835	0.243065
						chr7:150075506_150075507	0.20598	0.405475				chr17:76147673_76147674	0.23686	0.445805
						chr17:1390269_1390270	0.230955	0.58805				chr3:151986376_151986377	0.067675	0.39457
						chr20:17824051_17824052	0.132395	0.506845				chr2:119981628_119981629	0.132395	0.485585
						chr20:49575484_49575485	0.067675	0.384765				chr1:28879437_28879438	0.283185	0.476325
						chr6:35265538_35265539	0.32589	0.688325				chr14:23305817_23305818	0.049275	0.152055
						chr3:50265058_50265059	0.15079	0.475775				chr2:153191714_153191715	0.101515	0.16186
						chr3:195808935_195808936	0.19711	0.49594				chr2:10548717_10548718	0.08607	0.252875
						chr2:113238795_113238796	0.203025	0.59731				chr6:109416739_109416740	0.101515	0.59731
						chr11:2912153_2912154	0.16623	0.39512				chr17:74381340_74381341	0.067675	0.212545
						chr5:148725123_148725124	0.301585	0.7401				chr1:113250041_113250042	0.15375	0.283395
						chr6:44205320_44205321	0.25526	0.61857				chr13:25086663_25086664	0.147835	0.49649
						chr11:124932852_124932853	0.2523	0.749365				chr1:162531776_162531777	0.101515	0.23271
						chr19:11200210_11200211	0.187585	0.415285				chr13:109917072_109917073	0.233905	0.34389
						chr6:71998150_71998151	0.347905	0.43545				chr17:21030569_21030570	0.230955	0.414735
						chr11:130732034_130732035	0.22142	0.68887				chr7:73476385_73476386	0.16623	0.668705
						chr2:232478642_232478643	0.15375	0.323725				chr17:47866390_47866391	0.147835	0.52701
						chr1:6086323_6086324	0.246395	0.891605				chr7:139478230_139478231	0.033835	0.323725
						chr3:195808355_195808356	0.203025	0.3646				chr4:17616167_17616168	0.187585	0.354245
						chr19:59084872_59084873	0.25526	0.476325				chr11:69339499_69339500	0.18463	0.384765
						chr9:93800422_93800423	0.48621	0.74991				chr22:46362592_46362593	0.101515	0.46597
						chr7:102213011_102213012	0.19711	0.66761				chr4:157893329_157893330	0.16919	0.28394
						chr11:12204876_12204877	0.442845	0.313915				chr16:88717375_88717376	0.16623	0.283395
						chr12:52541250_52541251	0.22142	0.42509				chr18:7324799_7324800	0.218465	0.354245
						chr5:10566012_10566013	0.28023	0.313915				chr10:100022516_100022517	0.286145	0.58805
						chr7:144533160_144533161	0.2707	0.748815				chr11:71814250_71814251	0.116955	0.46597
						chr9:37784941_37784942	0.21551	0.485585				chr2:192110737_192110738	0.147835	0.384765
						chr5:139781292_139781293	0.11991	0.384765				chr8:37373095_37373096	0.116955	0.344435
						chr3:39425823_39425824	0.16919	0.323725				chr2:25194930_25194931	0.246395	0.45561
						chr11:35639285_35639286	0.11991	0.48668				chr13:109917858_109917859	0.08607	0.23271
						chr17:49027807_49027808	0.24935	0.3646				chr14:23791329_23791330	0.08312	0.202735
						chr17:40688780_40688781	0.132395	0.506845				chr1:245134323_245134324	0.203025	0.2229
						chr9:93880583_93880584	0.30749	0.628375				chr1:207180885_207180886	0.20007	0.33408
						chr17:4625125_4625126	0.353815	0.859995				chr1:43428537_43428538	0.147835	0.323725
						chr1:156698193_156698194	0.15079	0.42509				chr19:12912591_12912592	0.15079	0.3646
						chr17:8021910_8021911	0.258215	0.304105				chr13:114563717_114563718	0.101515	0.29375
						chr7:131311010_131311011	0.08607	0.37441				chr1:59050458_59050459	0.23686	0.42564
						chr14:65569640_65569641	0.26479	1.00333				chr9:130497072_130497073	0.24935	0.405475
						chr17:4891043_4891044	0.35086	0.7995				chr8:144467563_144467564	0.13535	0.30356
						chr6:82957647_82957648	0.286145	0.668705				chr6:16726530_16726531	0.13535	0.384765
						chr5:54522429_54522430	0.43693	1.00279				chr19:40940124_40940125	0.11991	0.26323
						chr8:82633335_82633336	0.15079	0.415285				chr11:451060_451061	0.203025	0.34389
						chr5:172879355_172879356	0.808485	0.920485				chr11:8090035_8090036	0.033835	0.152055
						chr8:142053585_142053586	0.53253	0.34389				chr17:2863547_2863548	0.172145	0.323725
						chr5:43603915_43603916	0.067675	0.273585				chr10:71087973_71087974	0.18167	0.51665
						chr19:15236413_15236414	0.22142	0.7292				chr12:131356181_131356182	0.101515	0.29375
						chr1:202252811_202252812	0.11991	0.577145				chr3:58607062_58607063	0.187585	0.34389
						chr6:44191643_44191644	0.13535	0.42509				chr19:752828_752829	0.30454	0.28394
						chr1:43637914_43637915	0.372215	1.06273				chr22:43400432_43400433	0.322935	0.42509
						chr19:36630478_36630479	0.16919	0.252875				chr14:67707780_67707781	0.203025	0.29375
						chr12:96252812_96252813	0.37879	0.677965				chr7:1553150_1553151	0.24935	0.51665
						chr10:94334214_94334215	0.172145	0.769525				chr19:43525958_43525959	0.203025	0.344435
						chr20:3776451_3776452	0.187585	0.506845				chr10:129776077_129776078	0.39061	0.66925
						chr12:106329080_106329081	0.37517	0.800045				chr10:31026033_31026034	0.20007	0.202735
						chr3:39424924_39424925	0.18167	0.52646				chr4:41218632_41218633	0.101515	0.35479
						chr18:43753965_43753966	0.2523	0.63764				chr3:42055811_42055812	0.28023	0.709035
						chr17:13972897_13972898	0.19711	0.73846				chr19:16972415_16972416	0.067675	0.202735
						chr11:64774479_64774480	0.23686	0.546625				chr17:56031944_56031945	0.033835	0.2229
						chr2:196522023_196522024	0.172145	0.52701				chr11:77790937_77790938	0.246395	0.26323
						chr20:49575030_49575031	0.15375	0.506295				chr2:220509696_220509697	0.203025	0.313915
						chr5:140070924_140070925	0.43693	1.00224				chr14:39686799_39686800	0.067675	0.152055
						chr1:152084265_152084266	0.19711	0.283395				chr19:12992267_12992268	0.101515	0.283395
						chr3:53164387_53164388	0.39423	1.16355				chr3:52274694_52274695	0.049275	0.435995
						chr3:179281467_179281468	0.147835	0.516105				chr14:62229139_62229140	0.356775	0.617475
						chr11:95889342_95889343	0.452375	0.617475				chr7:44121800_44121801	0.08607	0.29375
						chr8:123792456_123792457	0.101515	0.617475				chr2:101869318_101869319	0.16623	0.485585
						chr17:49029516_49029517	0.11991	0.354245				chr1:147012886_147012887	0.23982	0.19238
						chr6:45623627_45623628	0.35973	0.34389				chr10:11784517_11784518	0.067675	0.121535
						chr4:124317897_124317898	0.15079	0.43545				chr20:52452229_52452230	0.067675	0.323725
						chr22:30820118_30820119	0.25526	0.46542				chr14:102198601_102198602	0.16919	0.212545
						chr6:34528574_34528575	0.40967	0.405475				chr16:29801935_29801936	0.101515	0.38531
						chr11:60681720_60681721	0.132395	0.445805				chr7:37960782_37960783	0.067675	0.243065
						chr12:50263016_50263017	0.147835	0.658895				chr10:124342223_124342224	0.187585	0.344435
						chr12:123431547_123431548	0.542065	0.75972				chr1:96881954_96881955	0.23982	0.33408
						chr14:65569232_65569233	0.147835	0.19238				chr6:109762356_109762357	0.08312	0.384765
						chr14:95973725_95973726	0.47668	0.63764				chr5:114880870_114880871	0.187585	0.39457
						chr6:15245641_15245642	0.20598	0.506845				chr16:88850755_88850756	0.09856	0.16186
						chr7:23221534_23221535	0.411965	0.596765				chr10:14027007_14027008	0.18167	0.45561
						chr20:32904274_32904275	0.353815	0.506295				chr12:46121426_46121427	0.116955	0.49649
						chr21:36181032_36181033	0.18167	0.313915				chr18:33093675_33093676	0.23982	0.42564
						chr1:24969399_24969400	0.172145	0.415285				chr7:76637417_76637418	0.18463	0.35479
						chr19:54041119_54041120	0.35086	1.12487				chr1:150241441_150241442	0.15375	0.40493
						chr19:17666363_17666364	0.116955	0.46542				chr5:125695850_125695851	0.15079	0.243065
						chr2:208490409_208490410	0.147835	0.46542				chrX:41189906_41189907	0.15375	0.48613
						chr11:82996883_82996884	0.16623	0.61802				chr1:182993162_182993163	0.101515	0.273585
						chr11:64851678_64851679	0.30749	0.56679				chr19:4575667_4575668	0.08312	0.141695
						chr12:64798848_64798849	0.43102	0.789145				chr10:35736763_35736764	0.20007	0.141695
						chr5:179105487_179105488	0.37517	0.668705				chr21:33032018_33032019	0.16919	0.43545
						chr17:75275784_75275785	0.2523	0.51665				chr17:40346420_40346421	0.116955	0.42509
						chr17:18935877_18935878	0.42149	1.14448				chr7:37960195_37960196	0.273655	0.42509
						chr1:155940461_155940462	0.510515	1.29653				chr17:40706761_40706762	0.218465	0.172215
						chr9:137351245_137351246	0.24935	0.85073				chr7:100270932_100270933	0.187585	0.23271
						chr8:144718106_144718107	0.147835	0.55698				chr4:38164049_38164050	0.21551	0.415285
						chr14:50319429_50319430	0.19711	0.415285				chr1:108743162_108743163	0.11991	0.28394
						chr1:115300586_115300587	0.18463	0.830565				chr19:42712114_42712115	0.16919	0.212545
						chrX:118110293_118110294	0.267745	0.55753				chr1:94884539_94884540	0.08312	0.2229
						chr1:24126179_24126180	0.384695	0.59731				chr3:56836239_56836240	0.267745	0.252875
						chr3:39193239_39193240	0.101515	0.35479				chr6:21595065_21595066	0.20598	0.30356
						chr19:58740179_58740180	0.51643	0.678515				chr6:149886926_149886927	0.23686	0.48668
						chr3:49449739_49449740	0.347905	0.748815				chr19:19488852_19488853	0.203025	0.39457
						chr9:140306367_140306368	0.267745	0.506845				chr22:27507065_27507066	0.132395	0.33408
						chr17:62493071_62493072	0.18463	0.53627				chr1:193090937_193090938	0.116955	0.39512
						chr10:50747607_50747608	0.218465	0.32427				chr3:197025961_197025962	0.101515	0.334625
						chr19:11196294_11196295	0.273655	0.61857				chr7:102135201_102135202	0.101515	0.172215
						chr2:127842164_127842165	0.08607	0.26323				chr5:114750357_114750358	0.08312	0.202735
						chr6:41996337_41996338	0.233905	0.475775				chr15:42236709_42236710	0.273655	0.687775
						chr7:44530147_44530148	0.19711	0.48613				chr1:224825418_224825419	0.218465	0.283395
						chr12:14413560_14413561	0.44646	0.96136				chr12:106533419_106533420	0.18463	0.283395
						chr17:74705445_74705446	0.230955	0.66761				chr19:3177271_3177272	0.16623	0.405475
						chr2:196522978_196522979	0.2523	0.65835				chr5:112257842_112257843	0.20007	0.23271
						chr7:112430120_112430121	0.21551	0.83983				chr9:84530941_84530942	0.19711	0.344435
						chr6:24667180_24667181	0.35086	0.536815				chr19:753051_753052	0.067675	0.29375
						chr8:95731966_95731967	0.40605	0.88125				chr10:80691756_80691757	0.23686	0.323725
						chr12:6677393_6677394	0.286145	1.32705				chr3:57955712_57955713	0.322935	0.354245
						chr16:29465627_29465628	0.2707	0.66925				chr2:136633533_136633534	0.033835	0.38531
						chr2:26256987_26256988	0.246395	0.577145				chr2:20795629_20795630	0.116955	0.243065
						chr18:45529435_45529436	0.18167	0.57769				chr16:28815056_28815057	0.47668	0.48613
						chr5:172721104_172721105	0.341335	0.62783				chr10:13818240_13818241	0.033835	0.29375
						chr19:30432930_30432931	0.16623	0.304105				chr15:33360467_33360468	0.101515	0.2229
						chr1:155948307_155948308	0.116955	0.415285				chr5:135389450_135389451	0.172145	0.23271
						chr6:17866102_17866103	0.648825	0.779335				chr13:110762381_110762382	0.18463	0.405475
						chr19:12780337_12780338	0.187585	0.506295				chr11:77734282_77734283	0.37879	0.516105
						chr6:29894740_29894741	0.18463	0.25342				chr11:61735728_61735729	0.101515	0.30356
						chr1:112298526_112298527	0.28023	0.739555				chr6:15249290_15249291	0.20598	0.313915
						chr3:128598364_128598365	0.2523	0.647995				chr1:156674918_156674919	0.22142	0.313915
						chr1:45452297_45452298	0.526625	1.23659				chr4:128983482_128983483	0.049275	0.202735
						chr16:87904459_87904460	0.11991	0.5875				chr6:159128358_159128359	0.033835	0.252875
						chr19:13278735_13278736	0.30749	0.45616				chr11:119205235_119205236	0.23686	0.344435
						chr8:146078824_146078825	0.101515	0.45616				chr1:92077257_92077258	0.08607	0.243065
						chr14:55596919_55596920	0.22142	0.50575				chr5:14167814_14167815	0.21551	0.344435
						chr10:5593835_5593836	0.369255	0.475775				chr7:55254143_55254144	0.13535	0.33408
						chr3:9792035_9792036	0.15079	0.73846				chr17:45918517_45918518	0.08312	0.38531
						chr17:79024110_79024111	0.230955	0.56679				chr8:37594235_37594236	0.21551	0.43545
						chr19:41111279_41111280	0.31111	0.577145				chr3:32443362_32443363	0.049275	0.19238
						chr17:73781256_73781257	0.24935	0.42564				chr22:36001107_36001108	0.26479	0.53627
						chr17:6426834_6426835	0.289095	0.354245				chr1:92351751_92351752	0.233905	0.42509
						chr19:9938457_9938458	0.301585	0.75972				chr14:65188229_65188230	0.29205	0.42564
						chr10:80917455_80917456	0.314065	0.40493				chr5:10695400_10695401	0.30454	0.546625
						chr6:41650063_41650064	0.31998	0.67906				chr12:28344054_28344055	0.08607	0.10137
						chr1:211432439_211432440	0.43102	1.00224				chr16:56280167_56280168	0.08607	0.29375
						chr14:105487857_105487858	0.44646	0.82076				chr8:102108016_102108017	0.400135	0.475775
						chr17:37617771_37617772	0.38174	1.09434				chr3:67698099_67698100	0.283185	0.475775
						chr11:67788246_67788247	0.2523	0.63764				chr19:13107023_13107024	0.116955	0.29375
						chr3:48481411_48481412	0.301585	0.78043				chr6:44630789_44630790	0.25526	0.283395
						chr11:124770576_124770577	0.16623	0.627285				chr13:47370816_47370817	0.18167	0.475775
						chr8:38796102_38796103	0.132395	0.445805				chr19:44031481_44031482	0.067675	0.243065
						chr17:16439051_16439052	0.19711	0.46597				chr19:53837424_53837425	0.067675	0.243065
						chr1:40723897_40723898	0.332465	0.952645				chr20:37676819_37676820	0.101515	0.243065
						chr7:73245492_73245493	0.067675	0.243065				chr1:16176416_16176417	0.20598	0.39457
						chr11:74384250_74384251	0.298625	0.68887				chr4:187647134_187647135	0.132395	0.384765
						chr16:4524704_4524705	0.283185	0.49594				chr10:123734062_123734063	0.132395	0.476325
						chr20:42286249_42286250	0.246395	0.708485				chr22:41347424_41347425	0.23686	0.678515
						chr19:11249509_11249510	0.09856	0.435995				chr19:58978359_58978360	0.15079	0.354245
						chr11:94800462_94800463	0.08607	0.252875				chr3:197157083_197157084	0.18167	0.16186
						chr5:134465221_134465222	0.40605	0.485585				chr15:101261756_101261757	0.16623	0.34389
						chr7:137686427_137686428	0.08312	0.334625				chr4:128982462_128982463	0.15375	0.23271
						chr19:56826147_56826148	0.246395	0.536815				chr19:44205724_44205725	0.233905	0.52701
						chr2:29235234_29235235	0.16623	0.4349				chr17:20946963_20946964	0.08312	0.3646
						chr6:7975426_7975427	0.20007	0.739005				chr8:97507614_97507615	0.033835	0.29375
						chrX:153770094_153770095	0.218465	0.52646				chr1:160001779_160001780	0.101515	0.46597
						chr9:139441391_139441392	0.347905	0.75917				chr3:11227460_11227461	0.233905	0.323725
						chr12:109085561_109085562	0.289095	0.304105				chr11:111742219_111742220	0.116955	0.34389
						chr5:148205716_148205717	0.11991	0.273585				chr3:194353611_194353612	0.067675	0.304105
						chr7:131977771_131977772	0.16919	0.40493				chr5:76114625_76114626	0.09856	0.202735
						chr9:137484466_137484467	0.218465	0.65835				chr3:45175494_45175495	0.31998	0.3646
						chr11:94800970_94800971	0.16623	0.16186				chr7:130600806_130600807	0.116955	0.313915
						chr4:113153060_113153061	0.13535	0.45561				chr8:224463_224464	0.16623	0.384765
						chr10:99161027_99161028	0.526625	1.16519				chrX:64887695_64887696	0.08312	0.26323
						chr3:47017894_47017895	0.19711	0.283395				chrX:48345725_48345726	0.233905	0.172215
						chr2:113448620_113448621	0.11991	0.7401				chr17:48423925_48423926	0.09856	0.19238
						chr8:102218116_102218117	0.21551	0.749365				chr4:79698270_79698271	0.09856	0.25342
						chr17:34136631_34136632	0.16623	0.46597				chr6:114179990_114179991	0.033835	0.28394
						chr16:3070881_3070882	0.30749	0.46597				chr10:11784074_11784075	0.033835	0.25342
						chr8:74205767_74205768	0.267745	0.709035				chr11:19463890_19463891	0.26479	0.313915
						chr3:9989125_9989126	0.329505	0.78043				chr16:87887442_87887443	0.172145	0.344435
						chr10:121065679_121065680	0.132395	0.475775				chr2:25194492_25194493	0.11991	0.252875
						chr1:234746501_234746502	0.246395	0.63873				chr12:123868215_123868216	0.116955	0.30356
						chr15:85523681_85523682	0.18167	0.516105				chr3:195551212_195551213	0.15079	0.476325
						chr21:44936864_44936865	0.33542	0.39512				chr7:115995044_115995045	0.172145	0.172215
						chr10:103578309_103578310	0.15079	0.40493				chr7:105710708_105710709	0.20598	0.354245
						chr8:142032618_142032619	0.172145	0.42509				chr7:74604890_74604891	0.132395	0.30356
						chr21:46221909_46221910	0.08312	0.506295				chr1:151227106_151227107	0.23686	0.304105
						chr1:41951550_41951551	0.353815	0.638185				chr9:130730466_130730467	0.18167	0.445255
						chr2:113463973_113463974	0.369255	0.9412				chr9:139588938_139588939	0.09856	0.273585
						chr1:42092780_42092781	0.353815	0.596765				chr21:43378388_43378389	0.233905	0.23271
						chr5:36606754_36606755	0.84594	0.981525				chr22:30822634_30822635	0.187585	0.2229
						chr20:24973562_24973563	0.132395	0.476325				chr2:69135801_69135802	0.24935	0.252875
						chr9:107753662_107753663	0.203025	0.546625				chr11:78128051_78128052	0.15375	0.354245
						chr17:73008688_73008689	0.30454	0.699225				chr2:174830567_174830568	0.08607	0.252875
						chr7:56174069_56174070	0.33542	0.78043				chr6:36063131_36063132	0.35086	0.546625
						chr8:94928733_94928734	0.067675	0.445255				chr5:112312174_112312175	0.13535	0.414735
						chr2:9893619_9893620	0.20007	0.445805				chr2:119981110_119981111	0.08312	0.273585
						chr2:201754015_201754016	0.218465	0.50575				chr15:75917920_75917921	0.101515	0.172215
						chr3:48601672_48601673	0.35973	0.678515				chr10:47171546_47171547	0.132395	0.344435
						chr7:99070509_99070510	0.289095	0.445805				chr4:84206009_84206010	0.18463	0.29375
						chr22:19842623_19842624	0.16919	0.485585				chr2:111436293_111436294	0.067675	0.273585
						chr10:121030731_121030732	0.267745	0.739555				chr1:210612702_210612703	0.18167	0.34389
						chr11:47927063_47927064	0.20007	0.78969				chr13:114896743_114896744	0.09856	0.243065
						chr16:70462688_70462689	0.332465	0.48668				chr16:57310708_57310709	0.16919	0.23271
						chr11:71823702_71823703	0.218465	0.628375				chr6:18261103_18261104	0.301585	0.37441
						chr1:94344790_94344791	0.29205	0.59731				chr2:242486357_242486358	0.049275	0.2229
						chr17:9548210_9548211	0.24935	0.3646				chr9:131534318_131534319	0.09856	0.48613
						chr8:91657607_91657608	0.15375	0.374955				chr16:85587918_85587919	0.258215	0.3646
						chr3:44803245_44803246	0.4619	0.992975				chr17:43200144_43200145	0.08312	0.283395
						chr20:57607752_57607753	0.18167	0.64854				chr1:208063962_208063963	0.11991	0.384765
						chr9:137494528_137494529	0.344945	0.65835				chr12:112123884_112123885	0.29567	0.49649
						chr11:33061456_33061457	0.132395	0.243065				chr6:17600620_17600621	0.13535	0.323725
						chr7:130598182_130598183	0.495075	0.76898				chr19:20011791_20011792	0.09856	0.33408
						chr19:46498334_46498335	0.48621	0.982075				chr17:46178956_46178957	0.147835	0.344435
						chr4:140374434_140374435	0.20007	0.4349				chr9:135645543_135645544	0.15375	0.273585
						chr8:142045644_142045645	0.19711	0.60821				chr7:74050228_74050229	0.18167	0.405475
						chr6:40747277_40747278	0.30749	0.52701				chr12:56551251_56551252	0.132395	0.23271
						chr4:174255504_174255505	0.16623	0.64854				chr9:114828292_114828293	0.218465	0.252875
						chr3:50388170_50388171	0.15079	0.627285				chr4:84205614_84205615	0.08312	0.25342
						chr11:73018444_73018445	0.22142	0.46542				chr13:47127105_47127106	0.049275	0.28394
						chr9:132388831_132388832	0.187585	0.46597				chr6:45621043_45621044	0.101515	0.323725
						chr3:125800757_125800758	0.31111	0.963005				chr11:32442682_32442683	0.11991	0.33408
						chr19:30433780_30433781	0.147835	0.42509				chr2:157257674_157257675	0.16623	0.29375
						chr7:139336266_139336267	0.20598	0.66761				chr6:12013340_12013341	0.101515	0.334625
						chr6:42472794_42472795	0.233905	0.628375				chr11:34645811_34645812	0.267745	0.252875
						chr10:65472177_65472178	0.29205	0.54717				chr3:195542507_195542508	0.132395	0.344435
						chr10:121652021_121652022	0.20598	0.75972				chr10:101190859_101190860	0.08312	0.323725
						chr11:43380486_43380487	0.20598	0.82021				chr5:10479733_10479734	0.147835	0.374955
						chr10:99258119_99258120	0.23686	0.485585				chr3:50638632_50638633	0.16919	0.556435
						chr19:2543746_2543747	0.2523	0.78969				chr10:3929988_3929989	0.033835	0.283395
						chr21:44753737_44753738	0.286145	0.556435				chr12:104458088_104458089	0.08312	0.34389
						chr22:42017463_42017464	0.203025	0.323725				chr18:21595455_21595456	0.19711	0.323725
						chr18:2655401_2655402	0.16623	0.556435				chr16:67881636_67881637	0.08312	0.304105
						chr8:8086237_8086238	0.067675	0.33408				chr8:134702135_134702136	0.203025	0.3646
						chr6:6750444_6750445	0.396525	0.567885				chr7:14029062_14029063	0.08607	0.30356
						chr17:45579787_45579788	0.31998	0.880705				chr5:180288073_180288074	0.13535	0.344435
						chr1:68297901_68297902	0.338375	0.7995				chr2:238392215_238392216	0.172145	0.414735
						chr1:54304198_54304199	0.18463	0.78043				chr9:130706112_130706113	0.09856	0.40493
						chr5:176817636_176817637	0.289095	0.689415				chr7:148582444_148582445	0.116955	0.243065
						chr11:35103991_35103992	0.286145	0.506295				chr11:129731807_129731808	0.16919	0.252875
						chr1:227954126_227954127	0.15079	0.70958				chr20:56784988_56784989	0.2707	0.506295
						chr17:5389989_5389990	0.132395	0.65835				chr17:37844269_37844270	0.147835	0.475775
						chr17:74494450_74494451	0.31998	0.61802				chr1:8138710_8138711	0.067675	0.243065
						chr8:124552575_124552576	0.147835	0.445805				chr5:171531289_171531290	0.11991	0.26323
						chr2:127838705_127838706	0.203025	0.647445				chr16:69564623_69564624	0.218465	0.42564
						chr1:153700071_153700072	0.147835	0.516105				chr15:42066682_42066683	0.13535	0.384765
						chr7:100181545_100181546	0.15375	0.323725				chr19:41634056_41634057	0.11991	0.323725
						chr14:90422196_90422197	0.341335	0.49594				chr17:4848686_4848687	0.116955	0.39457
						chr11:124823846_124823847	0.43036	0.953195				chr17:80674138_80674139	0.09856	0.384765
						chrX:47004198_47004199	0.172145	0.354245				chr17:25681377_25681378	0.147835	0.243065
						chr4:174256564_174256565	0.16919	0.29375				chr19:34919234_34919235	0.132395	0.49594
						chr17:75141960_75141961	0.62156	1.04366				chr2:47293216_47293217	0.147835	0.212545
						chr7:138470750_138470751	0.172145	0.769525				chr11:65585916_65585917	0.101515	0.415285
						chr17:77967481_77967482	0.09856	0.69868				chr19:6517010_6517011	0.25526	0.344435
						chr10:121302370_121302371	0.18463	0.90251				chr19:12551777_12551778	0.16623	0.37441
						chr1:161136293_161136294	0.172145	0.52646				chr16:80604231_80604232	0.2707	0.4349
						chr1:171711351_171711352	0.23686	0.60712				chr17:6397779_6397780	0.20007	0.212545
						chr6:10404163_10404164	0.16623	0.617475				chr2:87568861_87568862	0.218465	0.414735
						chr12:96429716_96429717	0.187585	0.537365				chr10:111766715_111766716	0.116955	0.273585
						chr12:3067995_3067996	0.322935	0.56679				chr9:33076640_33076641	0.172145	0.48668
						chr2:29093169_29093170	0.64291	0.993525				chr14:59654592_59654593	0.132395	0.243065
						chr10:6244811_6244812	0.39423	0.607665				chr15:99995272_99995273	0.16919	0.32427
						chr20:49306570_49306571	0.18463	0.46597				chr12:110547392_110547393	0.218465	0.32427
						chr9:116341363_116341364	0.203025	0.48613				chr21:46558697_46558698	0.20598	0.54717
						chr7:92533824_92533825	0.57228	0.97172				chr3:107941093_107941094	0.18167	0.52646
						chr5:134240375_134240376	0.33542	0.739005				chr18:20012038_20012039	0.21551	0.243065
						chr20:47538107_47538108	0.258215	0.60821				chr22:32149715_32149716	0.25526	0.54717
						chr11:33060970_33060971	0.101515	0.52701				chr8:42054091_42054092	0.101515	0.19238
						chr6:16335068_16335069	0.67018	0.922125				chr6:134496267_134496268	0.033835	0.33408
						chr1:210424713_210424714	0.18463	0.43545				chr12:16500704_16500705	0.101515	0.30356
						chr4:113152600_113152601	0.23686	0.475775				chr20:36908643_36908644	0.22142	0.384765
						chr20:50073886_50073887	0.08607	0.304105				chr2:242486803_242486804	0.203025	0.43545
						chr10:114135990_114135991	0.16623	0.45616				chr9:125693628_125693629	0.15079	0.546625
						chr8:118860037_118860038	0.230955	0.60712				chr1:44457259_44457260	0.289095	0.33408
						chr19:15529754_15529755	0.19711	0.37441				chr15:68132785_68132786	0.116955	0.334625
						chr5:90576644_90576645	0.29567	0.577145				chr11:72968818_72968819	0.13535	0.172215
						chr7:86849019_86849020	0.172145	0.415285				chr2:39351308_39351309	0.09856	0.252875
						chr5:137514756_137514757	0.298625	0.3646				chr1:32014547_32014548	0.101515	0.212545
						chr11:1148030_1148031	0.172145	0.52701				chr9:42019558_42019559	0.2707	0.516105
						chr9:95432524_95432525	0.147835	0.405475				chr15:40987009_40987010	0.049275	0.3646
						chr2:171829969_171829970	0.187585	0.283395				chr2:129278449_129278450	0.13535	0.384765
						chr5:56469939_56469940	0.203025	0.40493				chr2:65659846_65659847	0.23686	0.51665
						chr11:394718_394719	0.20007	0.354245				chr5:10563670_10563671	0.067675	0.26323
						chr4:84031741_84031742	0.643575	1.1036				chr14:92970332_92970333	0.20598	0.2229
						chr9:34126580_34126581	0.20598	0.37441				chr16:88717955_88717956	0.267745	0.435995
						chr1:16276407_16276408	0.203025	0.5875				chr8:37595271_37595272	0.132395	0.152055
						chr1:201683933_201683934	0.344285	0.415285				chr10:134139493_134139494	0.23982	0.283395
						chr20:1306127_1306128	0.347905	0.779335				chr13:21608290_21608291	0.22142	0.506295
						chr2:47143167_47143168	0.20007	0.43545				chr17:70584879_70584880	0.08607	0.323725
						chr19:13044501_13044502	0.58772	1.15484				chr1:204592752_204592753	0.11991	0.42564
						chr10:128148792_128148793	0.18463	0.435995				chr1:15587399_15587400	0.033835	0.445255
						chr18:19180796_19180797	0.116955	0.45561				chr1:110474006_110474007	0.08607	0.2229
						chr17:79939679_79939680	0.314065	0.45561				chr3:51703426_51703427	0.2523	0.33408
						chrX:153597175_153597176	0.230955	0.506295				chr7:26589361_26589362	0.15375	0.32427
						chr8:145060581_145060582	0.132395	0.37441				chr5:16934315_16934316	0.23982	0.29375
						chr18:11850102_11850103	0.2523	0.414735				chr1:10746426_10746427	0.187585	0.46542
						chr12:52609469_52609470	0.20598	0.689415				chr1:180991400_180991401	0.147835	0.243065
						chr1:1280394_1280395	0.033835	0.46597				chr7:107204597_107204598	0.067675	0.252875
						chr3:139021263_139021264	0.49212	0.769525				chr2:47499530_47499531	0.09856	0.32427
						chr1:17516624_17516625	0.33542	0.54717				chr8:37005776_37005777	0.132395	0.344435
						chr15:90578440_90578441	0.29567	0.55698				chr11:66487841_66487842	0.067675	0.33408
						chr17:7819629_7819630	0.116955	0.506295				chr4:128982000_128982001	0.067675	0.30356
						chr3:9975345_9975346	0.25526	0.354245				chr1:89458330_89458331	0.132395	0.30356
						chr7:137663447_137663448	0.25526	0.66816				chr7:105416678_105416679	0.15375	0.374955
						chr1:109826057_109826058	0.23982	0.304105				chrX:40869491_40869492	0.132395	0.28394
						chr6:43214770_43214771	0.172145	0.677965				chr5:112312614_112312615	0.067675	0.273585
						chr12:95611524_95611525	0.347905	0.567335				chr2:170220463_170220464	0.08607	0.19238
						chr10:122183773_122183774	0.147835	0.65835				chr8:124253603_124253604	0.356775	0.506295
						chr7:73898016_73898017	0.09856	0.445805				chr3:184016747_184016748	0.049275	0.344435
						chr7:92219713_92219714	0.40967	1.14503				chr10:121485180_121485181	0.08312	0.384765
						chr13:114880894_114880895	0.43398	0.82076				chr9:132360077_132360078	0.116955	0.212545
						chr1:224803725_224803726	0.692195	1.22459				chr8:95835494_95835495	0.15079	0.304105
						chr9:136371842_136371843	0.203025	0.71939				chr3:50358700_50358701	0.11991	0.40493
						chr1:224691309_224691310	0.230955	0.33408				chr8:28747537_28747538	0.23982	0.26323
						chr17:74723272_74723273	0.21551	0.39512				chr11:57200419_57200420	0.15079	0.556435
						chr6:31790068_31790069	0.11991	0.323725				chr17:80416092_80416093	0.15079	0.33408
						chr16:89648111_89648112	0.116955	0.33408				chr19:3562624_3562625	0.08312	0.152055
						chr11:9594551_9594552	0.033835	0.16186				chr12:123465812_123465813	0.067675	0.19238
						chrX:52950419_52950420	0.2707	0.445255				chr11:68239276_68239277	0.203025	0.567335
						chr1:224622627_224622628	0.40605	1.2355				chrX:100075400_100075401	0.23686	0.313915
						chr12:123459772_123459773	0.13535	0.384765				chr19:12252149_12252150	0.08607	0.26323
						chr12:6485965_6485966	0.2523	0.62783				chr12:6603284_6603285	0.15375	0.10137
						chr3:13623715_13623716	0.116955	0.334625				chr4:128802131_128802132	0.09856	0.354245
						chr10:16859838_16859839	0.101515	0.334625				chr11:3191003_3191004	0.147835	0.445255
						chr20:57617747_57617748	0.08607	0.42564				chr2:97001864_97001865	0.187585	0.414735
						chr17:38471058_38471059	0.317025	0.61857				chr1:25664854_25664855	0.116955	0.34389
						chr10:79789287_79789288	0.314065	0.718295				chr1:94788454_94788455	0.11991	0.344435
						chr5:31532152_31532153	0.18167	0.405475				chr9:101834303_101834304	0.101515	0.304105
						chr7:75677410_75677411	0.322935	0.76898				chr19:3990437_3990438	0.18167	0.313915
						chr11:94276990_94276991	0.2523	0.718845				chr10:89264516_89264517	0.187585	0.23271
						chr5:5165929_5165930	0.09856	0.475775				chr7:143599097_143599098	0.147835	0.46597
						chr16:30204961_30204962	0.344285	0.597855				chr17:62773135_62773136	0.267745	0.537365
						chr6:29855792_29855793	0.20598	0.202735				chr19:13107609_13107610	0.187585	0.26323
						chr6:33824653_33824654	0.322935	0.485585				chr9:131641770_131641771	0.15079	0.172215
						chr19:18485283_18485284	0.427405	0.74991				chr10:75700566_75700567	0.15375	0.55753
						chrX:49023808_49023809	0.16919	0.617475				chr17:44271497_44271498	0.15079	0.46542
						chr2:15731920_15731921	0.20007	0.790785				chr2:28974236_28974237	0.132395	0.50575
						chr21:43353200_43353201	0.23686	0.39512				chr20:18234047_18234048	0.033835	0.141695
						chr19:58912967_58912968	0.218465	0.546625				chr19:19976653_19976654	0.18167	0.384765
						chr11:46385309_46385310	0.23982	0.415285				chr1:182360583_182360584	0.049275	0.16186
						chr5:149897427_149897428	0.26479	0.75917				chr3:197148841_197148842	0.033835	0.384765
						chr11:113545952_113545953	0.24935	0.48668				chr1:24117529_24117530	0.09856	0.121535
						chr10:21786279_21786280	0.22142	0.42509				chr9:131320982_131320983	0.40605	0.29375
						chr11:85375985_85375986	0.18463	0.46542				chr1:204096938_204096939	0.23982	0.304105
						chr1:209830613_209830614	0.08607	0.48613				chr16:87351085_87351086	0.049275	0.212545
						chr20:44002272_44002273	0.116955	0.23271				chr19:45971077_45971078	0.033835	0.07085
						chr11:47429983_47429984	0.08312	0.536815				chr14:75517689_75517690	0.08312	0.152055
						chr14:74252836_74252837	0.19711	0.32427				chr8:49332400_49332401	0.049275	0.141695
						chr9:36566963_36566964	0.578855	1.18536				chr12:46777687_46777688	0.13535	0.476325
						chr1:214776337_214776338	0.634045	1.1036				chr11:36280508_36280509	0.15375	0.33408
						chr7:99933428_99933429	0.16919	0.34389				chr20:34129949_34129950	0.09856	0.26323
						chr6:10404920_10404921	0.132395	0.577145				chr17:42188620_42188621	0.21551	0.374955
						chr10:120938265_120938266	0.15079	0.516105				chr4:184344743_184344744	0.16919	0.34389
						chr19:11146728_11146729	0.72603	0.90032				chr2:201936411_201936412	0.16919	0.546625
						chr12:54069778_54069779	0.258215	0.647445				chr8:28747799_28747800	0.147835	0.243065
						chr1:167597470_167597471	0.37517	0.597855				chr7:23145395_23145396	0.15079	0.323725
						chr7:102049_102050	0.23686	0.55753				chr10:82167737_82167738	0.08312	0.29375
						chr3:42515254_42515255	0.218465	0.55698				chr6:7058808_7058809	0.18167	0.252875
						chr5:133903825_133903826	0.403095	0.516105				chr4:41215728_41215729	0.049275	0.172215
						chr2:102804500_102804501	0.301585	0.63764				chr21:39542552_39542553	0.049275	0.28394
						chr2:32236213_32236214	0.43036	0.96191				chr7:43909087_43909088	0.116955	0.313915
						chr11:35133352_35133353	0.147835	0.46542				chr1:36622469_36622470	0.033835	0.212545
						chr10:13830367_13830368	0.2707	0.445255				chr14:23058613_23058614	0.116955	0.212545
						chr14:91884740_91884741	0.08312	0.415285				chr1:229644032_229644033	0.15375	0.334625
						chr1:235247252_235247253	0.23982	0.56679				chr1:17912835_17912836	0.18167	0.354245
						chr9:140513140_140513141	0.203025	0.739005				chr1:241804001_241804002	0.101515	0.16186
						chr1:149832721_149832722	0.37879	0.65835				chr6:170190445_170190446	0.13535	0.304105
						chr6:76311693_76311694	0.101515	0.983165				chr1:161360140_161360141	0.08607	0.273585
						chrX:54385101_54385102	0.172145	0.5172				chrX:49047206_49047207	0.09856	0.28394
						chr5:54603706_54603707	0.15079	0.607665				chr5:68514149_68514150	0.15079	0.60821
						chr11:27955744_27955745	0.35973	1.08399				chr12:47473335_47473336	0.08607	0.19238
						chr21:33984806_33984807	0.18463	0.334625				chr11:3071270_3071271	0.116955	0.48668
						chr1:207197714_207197715	0.344285	0.53627				chr21:37692520_37692521	0.25526	0.30356
						chr7:102790131_102790132	0.363345	0.75972				chr2:202897591_202897592	0.033835	0.172215
						chr4:8356046_8356047	0.23982	0.42509				chr14:101014370_101014371	0.16623	0.202735
						chr8:98788734_98788735	0.11991	0.384765				chr6:83775453_83775454	0.08607	0.273585
						chr7:91875272_91875273	0.332465	0.688325				chr15:70779266_70779267	0.187585	0.26323
						chr17:73285149_73285150	0.16919	0.63873				chr16:2391108_2391109	0.116955	0.212545
						chr11:63753921_63753922	0.218465	0.567335				chr12:122125137_122125138	0.19711	0.42564
						chr20:3869691_3869692	0.116955	0.61802				chr4:154265803_154265804	0.09856	0.37441
						chr20:25228865_25228866	0.08312	0.32427				chr4:71705620_71705621	0.273655	0.56679
						chr14:77564448_77564449	0.203025	0.758625				chr17:62340022_62340023	0.08607	0.405475
						chr3:48594686_48594687	0.187585	0.374955				chr2:29339310_29339311	0.067675	0.25342
						chr11:18548515_18548516	0.233905	0.60712				chr13:114520605_114520606	0.218465	0.445255
						chr20:50073298_50073299	0.20007	0.5875				chr1:26186152_26186153	0.08312	0.304105
						chr2:9283024_9283025	0.452375	0.94065				chr1:1617980_1617981	0.067675	0.283395
						chr21:38593676_38593677	0.30454	0.657805				chr6:150390570_150390571	0.08312	0.10137
						chr1:156698634_156698635	0.15375	0.414735				chr2:111627315_111627316	0.08312	0.37441
						chr1:249152389_249152390	0.18463	0.628375				chr19:10535099_10535100	0.116955	0.243065
						chr10:120514594_120514595	0.218465	0.7401				chr4:10117866_10117867	0.033835	0.273585
						chr11:69048666_69048667	0.233905	0.4349				chr21:46560389_46560390	0.15375	0.2229
						chr10:12085051_12085052	0.172145	0.323725				chr1:18199811_18199812	0.13535	0.26323
						chr18:12288152_12288153	0.26479	0.354245				chr18:9915143_9915144	0.15375	0.45561
						chr4:146655961_146655962	0.23686	0.445805				chr1:224686464_224686465	0.16623	0.38531
						chr7:72936993_72936994	0.39423	0.870895				chr17:8192035_8192036	0.16919	0.212545
						chr15:75249825_75249826	0.067675	0.4349				chr3:72641502_72641503	0.15375	0.344435
						chr12:116872151_116872152	0.2707	0.790785				chr15:74243519_74243520	0.267745	0.45561
						chr11:82783138_82783139	0.322935	0.43545				chr5:110848303_110848304	0.273655	0.46542
						chr18:11323465_11323466	0.329505	0.617475				chr12:107380920_107380921	0.22142	0.3646
						chr3:195361877_195361878	0.218465	0.800595				chr6:106958649_106958650	0.101515	0.28394
						chr9:68455165_68455166	0.116955	0.384765				chr5:60597789_60597790	0.187585	0.40493
						chr11:66079949_66079950	0.09856	0.252875				chr3:62573587_62573588	0.20007	0.3646
						chr6:29933971_29933972	0.24935	0.38531				chr4:4577448_4577449	0.16623	0.2229
						chr9:116344384_116344385	0.230955	0.962455				chr10:114711708_114711709	0.116955	0.23271
						chr5:32174685_32174686	0.101515	0.37441				chr1:6550600_6550601	0.116955	0.243065
						chr9:74980927_74980928	0.52596	0.850185				chr17:40336002_40336003	0.15079	0.30356
						chr3:131081125_131081126	0.09856	0.34389				chr10:12840029_12840030	0.15079	0.334625
						chr17:16284331_16284332	0.29205	0.35479				chr1:144573297_144573298	0.283185	0.323725
						chr10:45360415_45360416	0.20598	0.760265				chr10:74870777_74870778	0.283185	0.344435
						chr12:124068939_124068940	0.25526	0.54717				chr11:57078647_57078648	0.08607	0.313915
						chr19:42387683_42387684	0.049275	0.304105				chr13:115046743_115046744	0.067675	0.212545
						chr2:242640774_242640775	0.418535	0.982075				chr22:29196728_29196729	0.18463	0.323725
						chr11:59328639_59328640	0.23982	0.212545				chr14:50375087_50375088	0.172145	0.323725
						chr19:37019637_37019638	0.344285	0.60712				chr5:172410889_172410890	0.132395	0.212545
						chr18:3247696_3247697	0.116955	0.475775				chr20:62114641_62114642	0.08607	0.61802
						chr3:48507658_48507659	0.187585	0.42509				chr3:33156633_33156634	0.049275	0.252875
						chr7:51078020_51078021	0.283185	0.52646				chr6:31548922_31548923	0.132395	0.283395
						chrX:3732974_3732975	0.15375	0.34389				chr6:1641750_1641751	0.16919	0.39512
						chr11:2421693_2421694	0.393565	0.58805				chr5:112823746_112823747	0.049275	0.273585
						chr4:76912043_76912044	0.51709	1.02295				chr4:15481214_15481215	0.18463	0.32427
						chr6:37759339_37759340	0.356775	0.59731				chr3:38388385_38388386	0.09856	0.252875
						chr1:202558608_202558609	0.344285	0.23271				chr4:128802566_128802567	0.116955	0.23271
						chr3:48229095_48229096	0.16623	0.435995				chr12:120907619_120907620	0.16623	0.33408
						chr10:99257639_99257640	0.396525	0.60712				chr5:6704635_6704636	0.067675	0.283395
						chr19:3367189_3367190	0.172145	0.475775				chr12:120105787_120105788	0.230955	0.39512
						chr20:44044808_44044809	0.411965	1.27582				chr2:11514731_11514732	0.08607	0.34389
						chr9:134249044_134249045	0.18167	0.49649				chr4:122722468_122722469	0.18463	0.668705
						chr1:200639632_200639633	0.25526	0.516105				chr3:190231518_190231519	0.08312	0.202735
						chr7:102789531_102789532	0.11991	0.35479				chr7:47691143_47691144	0.273655	0.19238
						chr3:150264608_150264609	0.31998	0.93084				chr15:85279259_85279260	0.067675	0.10137
						chr1:153895855_153895856	0.218465	0.414735				chr12:51157697_51157698	0.246395	0.57769
						chr9:95431500_95431501	0.258215	0.567885				chr11:69194522_69194523	0.033835	0.050685
						chr6:35420235_35420236	0.13535	0.19238				chr3:5228995_5228996	0.101515	0.28394
						chr17:72957006_72957007	0.39061	1.00279				chr4:6955876_6955877	0.147835	0.445805
						chr7:92462421_92462422	0.233905	0.689415				chr22:23562103_23562104	0.13535	0.273585
						chr11:75946938_75946939	0.16623	0.72865				chr3:183354784_183354785	0.147835	0.40493
						chr9:117481318_117481319	0.20598	0.51665				chr14:90863076_90863077	0.09856	0.26323
						chr19:41833738_41833739	0.267745	0.586955				chr6:52227397_52227398	0.049275	0.30356
						chr19:54619053_54619054	0.403095	0.59731				chr19:2050040_2050041	0.11991	0.26323
						chr1:151812548_151812549	0.218465	0.60821				chr16:80603671_80603672	0.18167	0.252875
						chr5:5183551_5183552	0.13535	0.516105				chr1:36626607_36626608	0.101515	0.273585
						chr2:235166985_235166986	0.51643	0.71939				chr12:123921224_123921225	0.286145	0.19238
						chr7:99724594_99724595	0.15079	0.313915				chr13:99650369_99650370	0.18167	0.30356
						chr1:6661172_6661173	0.16623	0.37441				chr2:58273813_58273814	0.116955	0.212545
						chr9:140024295_140024296	0.233905	0.89106				chr1:28562672_28562673	0.15375	0.2229
						chr10:32636001_32636002	0.116955	0.4349				chrX:134477810_134477811	0.033835	0.07085
						chr5:54528397_54528398	0.08312	0.354245				chr10:103816053_103816054	0.267745	0.51665
						chr10:100029452_100029453	0.286145	0.677965				chr15:75943796_75943797	0.2523	0.323725
						chr19:12792659_12792660	0.15079	0.596765				chr3:11314020_11314021	0.13535	0.354245
						chr14:60558753_60558754	0.20598	0.74991				chr10:65281411_65281412	0.09856	0.212545
						chr15:67342268_67342269	0.301585	0.64854				chr3:52444687_52444688	0.049275	0.152055
						chr19:39174560_39174561	0.258215	0.35479				chr2:54014057_54014058	0.187585	0.39512
						chr20:32011278_32011279	0.203025	0.323725				chr9:134297723_134297724	0.033835	0.28394
						chr8:142137961_142137962	0.218465	0.34389				chr16:85590526_85590527	0.067675	0.2229
						chr7:130126082_130126083	0.261835	0.567335				chr17:75327702_75327703	0.203025	0.46597
						chr12:7079933_7079934	0.147835	0.42564				chr6:11766975_11766976	0.565705	0.23271
						chr10:79261233_79261234	0.322935	0.861085				chr19:41324654_41324655	0.267745	0.45561
						chr20:40322213_40322214	0.301585	0.50575				chr19:37957947_37957948	0.11991	0.16186
						chr17:80246022_80246023	0.52596	0.831115				chr17:3795526_3795527	0.08607	0.19238
						chr17:38225366_38225367	0.11991	0.23271				chr1:85741995_85741996	0.132395	0.33408
						chr5:132202379_132202380	0.218465	0.66925				chr13:99137275_99137276	0.067675	0.19238
						chr20:36738432_36738433	0.301585	0.476325				chrX:46651571_46651572	0.32589	0.414735
						chr10:30638002_30638003	0.47668	1.22405				chr11:68977954_68977955	0.08607	0.29375
						chr5:10632456_10632457	0.32589	0.43545				chr16:21513691_21513692	0.049275	0.121535
						chr12:127650510_127650511	0.57228	1.72053				chr4:146859436_146859437	0.049275	0.202735
						chr6:3809147_3809148	0.2523	0.53627				chr14:31495819_31495820	0.09856	0.283395
						chr8:142402768_142402769	0.20598	0.55698				chr5:159247301_159247302	0.09856	0.52646
						chr22:38148685_38148686	0.25526	0.79024				chr14:74485633_74485634	0.049275	0.23271
						chr11:18405482_18405483	0.203025	0.48613				chr11:67771702_67771703	0.289095	0.688325
						chr12:56123061_56123062	0.233905	0.42509				chr1:181129009_181129010	0.067675	0.23271
						chr20:46082313_46082314	0.2707	0.50575				chr4:41206747_41206748	0.218465	0.445805
						chr6:108616108_108616109	0.40605	1.06383				chr10:82261460_82261461	0.049275	0.354245
						chr17:76140548_76140549	0.37879	0.8818				chr17:33288612_33288613	0.2707	0.59731
						chr20:34638941_34638942	0.387655	0.729745				chr1:148760879_148760880	0.033835	0.32427
						chr1:171750795_171750796	0.25526	0.415285				chr16:30645908_30645909	0.09856	0.415285
						chr12:99038016_99038017	0.203025	0.647995				chr2:62532057_62532058	0.338375	0.40493
						chrX:100603693_100603694	0.43398	1.0224				chr21:35828081_35828082	0.08312	0.475775
						chr7:4764804_4764805	0.11991	0.212545				chr19:3626920_3626921	0.15079	0.33408
						chr19:4870315_4870316	0.147835	0.42564				chr10:104353287_104353288	0.08312	0.33408
						chr10:46976801_46976802	0.20007	0.37441				chrX:134478635_134478636	0.08607	0.19238
						chr11:120545307_120545308	0.387655	0.60712				chr11:36058739_36058740	0.067675	0.49649
						chr20:58713433_58713434	0.218465	0.59731				chr1:161015043_161015044	0.11991	0.212545
						chr17:21183568_21183569	0.286145	0.861085				chr10:35415839_35415840	0.116955	0.2229
						chr6:6826711_6826712	0.20598	0.51665				chr14:52456150_52456151	0.15079	0.334625
						chr10:22725966_22725967	0.23686	0.68887				chr3:25824480_25824481	0.16919	0.354245
						chr9:35116337_35116338	0.218465	0.46542				chr17:7461597_7461598	0.15375	0.33408
						chr8:146277900_146277901	0.267745	0.638185				chr17:3563211_3563212	0.15079	0.485585
						chr7:91510149_91510150	0.467815	1.25675				chr12:3382577_3382578	0.147835	0.506845
						chr7:132187004_132187005	0.19711	0.82021				chr2:114514405_114514406	0.033835	0.56679
						chr11:47290973_47290974	0.18463	0.33408				chr2:85660939_85660940	0.23982	0.506295
						chr11:71164451_71164452	0.101515	0.39512				chr12:51158463_51158464	0.033835	0.212545
						chr19:56154932_56154933	0.203025	0.819665				chr5:122759210_122759211	0.172145	0.42564
						chr10:13749602_13749603	0.132395	0.39512				chr19:49217221_49217222	0.16919	0.374955
						chr7:89975961_89975962	0.187585	0.951555				chr1:156066596_156066597	0.172145	0.42509
						chr14:45431053_45431054	0.15375	0.628375				chr18:20140014_20140015	0.067675	0.33408
						chr11:20385164_20385165	0.347905	0.769525				chr11:108463691_108463692	0.172145	0.405475
						chr6:4459540_4459541	0.344285	0.485585				chr10:25013388_25013389	0.15079	0.16186
						chr7:139616304_139616305	0.23982	0.7401				chr1:228297680_228297681	0.08607	0.202735
						chr19:20606529_20606530	0.2707	0.638185				chr4:15657237_15657238	0.101515	0.252875
						chr10:45914966_45914967	0.116955	0.415285				chr1:227947214_227947215	0.101515	0.445805
						chr20:49548468_49548469	0.203025	1.10415				chr20:31109703_31109704	0.3663	0.46542
						chr14:100842519_100842520	0.09856	0.334625				chr7:5598600_5598601	0.09856	0.33408
						chr5:134544653_134544654	0.11991	0.61802				chr1:111746600_111746601	0.283185	0.405475
						chr1:161147430_161147431	0.514135	0.90032				chr19:9896670_9896671	0.15079	0.33408
						chr11:118938403_118938404	0.30749	0.5875				chr11:19701774_19701775	0.19711	0.37441
						chr2:161064780_161064781	0.203025	0.75917				chr10:74124079_74124080	0.033835	0.37441
						chr19:35645718_35645719	0.298625	0.516105				chr1:41341623_41341624	0.18463	0.26323
						chrX:129039887_129039888	0.29567	0.850185				chr19:17218943_17218944	0.2707	0.445255
						chr6:30457462_30457463	0.033835	0.323725				chr1:203643497_203643498	0.20598	0.283395
						chr11:74109804_74109805	0.37879	1.01368				chr1:42356696_42356697	0.08312	0.23271
						chr1:161719654_161719655	0.301585	0.85073				chr12:122906430_122906431	0.101515	0.172215
						chr12:124118290_124118291	0.49212	0.699225				chr6:135503748_135503749	0.033835	0.23271
						chr7:44162874_44162875	0.428065	0.880705				chr10:82216216_82216217	0.132395	0.07085
						chr21:44727023_44727024	0.322935	0.48668				chr4:40056107_40056108	0.13535	0.273585
						chr1:161087653_161087654	0.16919	0.647995				chr19:13991141_13991142	0.26479	0.42564
						chr8:28258799_28258800	0.31998	0.708485				chr7:44127898_44127899	0.067675	0.19238
						chr20:44519905_44519906	0.397185	0.851825				chr17:63102890_63102891	0.132395	0.45561
						chr3:15140643_15140644	0.16919	0.76898				chr8:67976686_67976687	0.187585	0.323725
						chr10:126425259_126425260	0.18167	0.475775				chr1:31895649_31895650	0.09856	0.415285
						chr1:44495911_44495912	0.11991	0.49649				chr2:23710843_23710844	0.2707	0.384765
						chr6:33393656_33393657	0.20007	0.66761				chr19:10426636_10426637	0.338375	0.56679
						chr11:94501324_94501325	0.11991	0.476325				chr12:104610148_104610149	0.049275	0.172215
						chrX:48334748_48334749	0.132395	0.476325				chr6:7141219_7141220	0.049275	0.141695
						chr3:149530528_149530529	0.2707	0.770075				chr17:57287312_57287313	0.15375	0.313915
						chr8:86132992_86132993	0.23982	0.55698				chr13:50018689_50018690	0.08607	0.304105
						chr3:47517502_47517503	0.50461	1.37719				chr18:32870277_32870278	0.20007	0.5172
[truncated: 3,065 more rows]

## Sheet: Fig3D
chr6	58779127	58779128	chr6:58779127-58779128	cluster_1			chr4	49515803	49515804	chr4:49515803-49515804	cluster_2			chr1	156184350	156184351	chr1:156184350-156184351	cluster_3
chr21	9827377	9827378	chr21:9827377-9827378	cluster_1			chr17	41464742	41464743	chr17:41464742-41464743	cluster_2			chr19	49992046	49992047	chr19:49992046-49992047	cluster_3
chr21	9825617	9825618	chr21:9825617-9825618	cluster_1			chr16	33965605	33965606	chr16:33965605-33965606	cluster_2			chr20	61372791	61372792	chr20:61372791-61372792	cluster_3
chr16	33964032	33964033	chr16:33964032-33964033	cluster_1			chr5	154135989	154135990	chr5:154135989-154135990	cluster_2			chr19	14493777	14493778	chr19:14493777-14493778	cluster_3
chr6	30585432	30585433	chr6:30585432-30585433	cluster_1			chr6	42713788	42713789	chr6:42713788-42713789	cluster_2			chr13	114829113	114829114	chr13:114829113-114829114	cluster_3
chr16	33963241	33963242	chr16:33963241-33963242	cluster_1			chr12	120639569	120639570	chr12:120639569-120639570	cluster_2			chr19	41727880	41727881	chr19:41727880-41727881	cluster_3
chr6	35436259	35436260	chr6:35436259-35436260	cluster_1			chr1	33283416	33283417	chr1:33283416-33283417	cluster_2			chr20	39633311	39633312	chr20:39633311-39633312	cluster_3
chr20	26189051	26189052	chr20:26189051-26189052	cluster_1			chr11	69259310	69259311	chr11:69259310-69259311	cluster_2			chr20	25292322	25292323	chr20:25292322-25292323	cluster_3
chr17	18967269	18967270	chr17:18967269-18967270	cluster_1			chr1	33284102	33284103	chr1:33284102-33284103	cluster_2			chr19	47614572	47614573	chr19:47614572-47614573	cluster_3
chr17	18965356	18965357	chr17:18965356-18965357	cluster_1			chr7	151492588	151492589	chr7:151492588-151492589	cluster_2			chr17	7738353	7738354	chr17:7738353-7738354	cluster_3
chr20	37063920	37063921	chr20:37063920-37063921	cluster_1			chr20	45987755	45987756	chr20:45987755-45987756	cluster_2			chr6	160149010	160149011	chr6:160149010-160149011	cluster_3
chr17	19091406	19091407	chr17:19091406-19091407	cluster_1			chr17	7591681	7591682	chr17:7591681-7591682	cluster_2			chr9	35907295	35907296	chr9:35907295-35907296	cluster_3
chr2	133012741	133012742	chr2:133012741-133012742	cluster_1			chr19	47290165	47290166	chr19:47290165-47290166	cluster_2			chr7	150756970	150756971	chr7:150756970-150756971	cluster_3
chr2	133012096	133012097	chr2:133012096-133012097	cluster_1			chr17	19014222	19014223	chr17:19014222-19014223	cluster_2			chr5	6634108		chr5:6634108-6634109	cluster_3
chr6	42847707	42847708	chr6:42847707-42847708	cluster_1			chr8	103820795	103820796	chr8:103820795-103820796	cluster_2			chr9	101016400	101016401	chr9:101016400-101016401	cluster_3
chr1	17222561	17222562	chr1:17222561-17222562	cluster_1			chr19	1169191	1169192	chr19:1169191-1169192	cluster_2			chr7	92463559	92463560	chr7:92463559-92463560	cluster_3
chr7	45026104	45026105	chr7:45026104-45026105	cluster_1			chr2	232329696	232329697		cluster_2			chr8	67342141	67342142	chr8:67342141-67342142	cluster_3
chr6	32936432	32936433	chr6:32936432-32936433	cluster_1			chr17	7589436	7589437	chr17:7589436-7589437	cluster_2			chr6	153303463	153303464	chr6:153303463-153303464	cluster_3
chr17	61851254	61851255	chr17:61851254-61851255	cluster_1			chr17	8124774	8124775	chr17:8124774-8124775	cluster_2			chr10	102107813	102107814	chr10:102107813-102107814	cluster_3
chr21	9698998	9698999	chr21:9698998-9698999	cluster_1			chr6	42107765	42107766	chr6:42107765-42107766	cluster_2			chr1	153583477	153583478	chr1:153583477-153583478	cluster_3
chr6	41889273	41889274	chr6:41889273-41889274	cluster_1			chr20	45986391	45986392	chr20:45986391-45986392	cluster_2			chr11	67573740	67573741	chr11:67573740-67573741	cluster_3
chr17	19093492	19093493	chr17:19093492-19093493	cluster_1			chr8	134584435	134584436	chr8:134584435-134584436	cluster_2			chr2	113404121	113404122	chr2:113404121-113404122	cluster_3
chr17	7476981	7476982	chr17:7476981-7476982	cluster_1			chr6	35694354	35694355	chr6:35694354-35694355	cluster_2			chr1	29213544	29213545	chr1:29213544-29213545	cluster_3
chr17	7475880	7475881	chr17:7475880-7475881	cluster_1			chr4	39461454	39461455	chr4:39461454-39461455	cluster_2			chr11	118304992	118304993	chr11:118304992-118304993	cluster_3
chr17	49230922	49230923	chr17:49230922-49230923	cluster_1			chr6	30710704	30710705	chr6:30710704-30710705	cluster_2			chr11	118779861	118779862	chr11:118779861-118779862	cluster_3
chr17	41466217	41466218	chr17:41466217-41466218	cluster_1			chr20	33891838	33891839	chr20:33891838-33891839	cluster_2			chr13	91999960	91999961	chr13:91999960-91999961	cluster_3
chr6	42897234	42897235	chr6:42897234-42897235	cluster_1			chr20	344057	344058	chr20:344057-344058	cluster_2			chr12	49525458	49525459	chr12:49525458-49525459	cluster_3
chr4	57302514	57302515	chr4:57302514-57302515	cluster_1			chr6	158481950	158481951	chr6:158481950-158481951	cluster_2			chr8	144680409	144680410	chr8:144680409-144680410	cluster_3
chr6	42421634	42421635	chr6:42421634-42421635	cluster_1			chr14	50469578	50469579	chr14:50469578-50469579	cluster_2			chr10	121425585	121425586	chr10:121425585-121425586	cluster_3
chr9	34049446	34049447	chr9:34049446-34049447	cluster_1			chr10	135071189	135071190	chr10:135071189-135071190	cluster_2			chr19	39343332	39343333	chr19:39343332-39343333	cluster_3
chr8	109260865	109260866	chr8:109260865-109260866	cluster_1			chr17	8151244	8151245	chr17:8151244-8151245	cluster_2			chr7	92463225	92463226	chr7:92463225-92463226	cluster_3
chr1	149224107	149224108	chr1:149224107-149224108	cluster_1			chr7	151494201	151494202	chr7:151494201-151494202	cluster_2			chr22	43010384	43010385	chr22:43010384-43010385	cluster_3
chr1	93297764	93297765	chr1:93297764-93297765	cluster_1			chr11	18417505	18417506	chr11:18417505-18417506	cluster_2			chr19	50144661	50144662	chr19:50144661-50144662	cluster_3
chr6	13615404	13615405	chr6:13615404-13615405	cluster_1			chr6	158482959	158482960	chr6:158482959-158482960	cluster_2			chr14	23448755	23448756	chr14:23448755-23448756	cluster_3
chr9	95056069	95056070	chr9:95056069-95056070	cluster_1			chr5	43065738	43065739	chr5:43065738-43065739	cluster_2			chr4	2965965	2965966	chr4:2965965-2965966	cluster_3
chr1	67896232	67896233	chr1:67896232-67896233	cluster_1			chr14	50100519	50100520	chr14:50100519-50100520	cluster_2			chr5	131832349	131832350	chr5:131832349-131832350	cluster_3
chr9	44992805	44992806	chr9:44992805-44992806	cluster_1			chr7	151491958	151491959	chr7:151491958-151491959	cluster_2			chr6	52859019	52859020	chr6:52859019-52859020	cluster_3
chr11	62623467	62623468	chr11:62623467-62623468	cluster_1			chr6	36646668	36646669	chr6:36646668-36646669	cluster_2			chr10	111969203	111969204	chr10:111969203-111969204	cluster_3
chr19	18043550	18043551	chr19:18043550-18043551	cluster_1			chr17	38255425	38255426	chr17:38255425-38255426	cluster_2			chr7	142171389	142171390	chr7:142171389-142171390	cluster_3
chr6	24721871	24721872	chr6:24721871-24721872	cluster_1			chr20	61299981	61299982	chr20:61299981-61299982	cluster_2			chr19	17187127	17187128	chr19:17187127-17187128	cluster_3
chr11	118972676	118972677	chr11:118972676-118972677	cluster_1			chr6	42282850	42282851	chr6:42282850-42282851	cluster_2			chr17	8022487	8022488	chr17:8022487-8022488	cluster_3
chrX	153627273	153627274	chrX:153627273-153627274	cluster_1			chr20	62610469	62610470	chr20:62610469-62610470	cluster_2			chr7	1608911	1608912	chr7:1608911-1608912	cluster_3
chr8	103819829	103819830	chr8:103819829-103819830	cluster_1			chr2	95981898	95981899	chr2:95981898-95981899	cluster_2			chr2	10673012	10673013	chr2:10673012-10673013	cluster_3
chr5	154134510	154134511	chr5:154134510-154134511	cluster_1			chr6	35453430	35453431	chr6:35453430-35453431	cluster_2			chr6	47276388	47276389	chr6:47276388-47276389	cluster_3
chr6	133135444	133135445	chr6:133135444-133135445	cluster_1			chr11	66103315	66103316	chr11:66103315-66103316	cluster_2			chr4	103422086	103422087	chr4:103422086-103422087	cluster_3
chr20	49057262	49057263	chr20:49057262-49057263	cluster_1			chr19	13263016	13263017	chr19:13263016-13263017	cluster_2			chr7	1924134	1924135	chr7:1924134-1924135	cluster_3
chr9	67791625	67791626	chr9:67791625-67791626	cluster_1			chr11	118790610	118790611	chr11:118790610-118790611	cluster_2			chr1	109235834	109235835	chr1:109235834-109235835	cluster_3
chr10	103893436	103893437	chr10:103893436-103893437	cluster_1			chr20	42566475	42566476	chr20:42566475-42566476	cluster_2			chr17	4851610	4851611	chr17:4851610-4851611	cluster_3
chr6	31509662	31509663	chr6:31509662-31509663	cluster_1			chr5	134773337	134773338	chr5:134773337-134773338	cluster_2			chr1	218520395	218520396	chr1:218520395-218520396	cluster_3
chr11	69257827	69257828	chr11:69257827-69257828	cluster_1			chr11	118791681	118791682	chr11:118791681-118791682	cluster_2			chr14	81687164	81687165	chr14:81687164-81687165	cluster_3
chr6	36842448	36842449	chr6:36842448-36842449	cluster_1			chr11	65256847	65256848	chr11:65256847-65256848	cluster_2			chr22	37594480	37594481	chr22:37594480-37594481	cluster_3
chr17	7590818	7590819	chr17:7590818-7590819	cluster_1			chr9	116173656	116173657	chr9:116173656-116173657	cluster_2			chr10	106089077	106089078	chr10:106089077-106089078	cluster_3
chr20	33893689	33893690	chr20:33893689-33893690	cluster_1			chr20	45947032	45947033	chr20:45947032-45947033	cluster_2			chr19	5623760	5623761	chr19:5623760-5623761	cluster_3
chr2	86333393	86333394	chr2:86333393-86333394	cluster_1			chr20	45947502	45947503	chr20:45947502-45947503	cluster_2			chr10	43893638	43893639	chr10:43893638-43893639	cluster_3
chr5	175815554	175815555	chr5:175815554-175815555	cluster_1			chr11	65083197	65083198	chr11:65083197-65083198	cluster_2			chr17	38473012	38473013	chr17:38473012-38473013	cluster_3
chr11	9781399	9781400	chr11:9781399-9781400	cluster_1			chr9	113018008	113018009	chr9:113018008-113018009	cluster_2			chr12	113683714	113683715	chr12:113683714-113683715	cluster_3
chr6	42109532	42109533	chr6:42109532-42109533	cluster_1			chr11	124949623	124949624	chr11:124949623-124949624	cluster_2			chr1	28835151	28835152	chr1:28835151-28835152	cluster_3
chr17	42148043	42148044	chr17:42148043-42148044	cluster_1			chr21	45147990	45147991	chr21:45147990-45147991	cluster_2			chr14	21571605	21571606	chr14:21571605-21571606	cluster_3
chr10	103912210	103912211	chr10:103912210-103912211	cluster_1			chr6	73331562	73331563	chr6:73331562-73331563	cluster_2			chr6	11094786	11094787	chr6:11094786-11094787	cluster_3
chr12	120638870	120638871	chr12:120638870-120638871	cluster_1			chr11	67780824	67780825	chr11:67780824-67780825	cluster_2			chr1	181080930	181080931	chr1:181080930-181080931	cluster_3
chr17	27047138	27047139	chr17:27047138-27047139	cluster_1			chr20	62496557	62496558	chr20:62496557-62496558	cluster_2			chr9	130330532	130330533	chr9:130330532-130330533	cluster_3
chrX	48433194	48433195	chrX:48433194-48433195	cluster_1			chr4	7653525	7653526	chr4:7653525-7653526	cluster_2			chr1	201430111	201430112	chr1:201430111-201430112	cluster_3
chr11	69064966	69064967	chr11:69064966-69064967	cluster_1			chr4	83351646	83351647	chr4:83351646-83351647	cluster_2			chr7	5465297	5465298	chr7:5465297-5465298	cluster_3
chr5	10250541	10250542	chr5:10250541-10250542	cluster_1			chr6	42016781	42016782	chr6:42016781-42016782	cluster_2			chr17	76354427	76354428	chr17:76354427-76354428	cluster_3
chr6	42715348	42715349	chr6:42715348-42715349	cluster_1			chr6	42090591	42090592	chr6:42090591-42090592	cluster_2			chr19	38755478	38755479	chr19:38755478-38755479	cluster_3
chr12	110907075	110907076	chr12:110907075-110907076	cluster_1			chr17	43303602	43303603	chr17:43303602-43303603	cluster_2			chr7	101178805	101178806	chr7:101178805-101178806	cluster_3
chr9	130213544	130213545	chr9:130213544-130213545	cluster_1			chr1	120612370	120612371	chr1:120612370-120612371	cluster_2			chr6	33578161	33578162	chr6:33578161-33578162	cluster_3
chr6	7390128	7390129	chr6:7390128-7390129	cluster_1			chr4	103749593	103749594	chr4:103749593-103749594	cluster_2			chr11	119456139	119456140	chr11:119456139-119456140	cluster_3
chr1	33282955	33282956	chr1:33282955-33282956	cluster_1			chr1	154945659	154945660	chr1:154945659-154945660	cluster_2			chr1	145398842	145398843	chr1:145398842-145398843	cluster_3
chr5	170815576	170815577	chr5:170815576-170815577	cluster_1			chr19	12833593	12833594	chr19:12833593-12833594	cluster_2			chr4	7632937	7632938	chr4:7632937-7632938	cluster_3
chr8	134388013	134388014	chr8:134388013-134388014	cluster_1			chr19	17971683	17971684	chr19:17971683-17971684	cluster_2			chr11	3012887	3012888	chr11:3012887-3012888	cluster_3
chr8	103818604	103818605	chr8:103818604-103818605	cluster_1			chr1	120611211	120611212	chr1:120611211-120611212	cluster_2			chr10	102821014	102821015	chr10:102821014-102821015	cluster_3
chr10	135072945	135072946	chr10:135072945-135072946	cluster_1			chr20	60934496	60934497	chr20:60934496-60934497	cluster_2			chr10	3825251	3825252	chr10:3825251-3825252	cluster_3
chr2	198364737	198364738	chr2:198364737-198364738	cluster_1			chr1	154946748	154946749	chr1:154946748-154946749	cluster_2			chr19	18528895	18528896	chr19:18528895-18528896	cluster_3
chr2	203130542	203130543	chr2:203130542-203130543	cluster_1			chr11	65189772	65189773	chr11:65189772-65189773	cluster_2			chr16	2089805	2089806	chr16:2089805-2089806	cluster_3
chr5	82769759	82769760	chr5:82769759-82769760	cluster_1			chr6	31705975	31705976	chr6:31705975-31705976	cluster_2			chr3	52009277	52009278	chr3:52009277-52009278	cluster_3
chr20	33896174	33896175	chr20:33896174-33896175	cluster_1			chr6	43140472	43140473	chr6:43140472-43140473	cluster_2			chr16	2092212	2092213	chr16:2092212-2092213	cluster_3
chr5	33441254	33441255	chr5:33441254-33441255	cluster_1			chr17	43302860	43302861	chr17:43302860-43302861	cluster_2			chr19	49495689	49495690	chr19:49495689-49495690	cluster_3
chr17	75084779	75084780	chr17:75084779-75084780	cluster_1			chr6	43140200	43140201	chr6:43140200-43140201	cluster_2			chr17	73872375	73872376	chr17:73872375-73872376	cluster_3
chr5	43120862	43120863	chr5:43120862-43120863	cluster_1			chr19	39341533	39341534	chr19:39341533-39341534	cluster_2			chr15	41408778	41408779	chr15:41408778-41408779	cluster_3
chr11	118888986	118888987	chr11:118888986-118888987	cluster_1			chr6	42068084	42068085	chr6:42068084-42068085	cluster_2			chr2	235199434	235199435	chr2:235199434-235199435	cluster_3
chr11	93474534	93474535	chr11:93474534-93474535	cluster_1			chr4	83350419	83350420	chr4:83350419-83350420	cluster_2			chr17	27071625	27071626	chr17:27071625-27071626	cluster_3
chr6	41755383	41755384	chr6:41755383-41755384	cluster_1			chr20	42568105	42568106	chr20:42568105-42568106	cluster_2			chr11	73019623	73019624	chr11:73019623-73019624	cluster_3
chr8	134582695	134582696	chr8:134582695-134582696	cluster_1			chr6	42371201	42371202	chr6:42371201-42371202	cluster_2			chr6	20404167	20404168	chr6:20404167-20404168	cluster_3
chr17	40985317	40985318	chr17:40985317-40985318	cluster_1			chr11	118781490	118781491	chr11:118781490-118781491	cluster_2			chr8	145046805	145046806	chr8:145046805-145046806	cluster_3
chr9	95087689	95087690	chr9:95087689-95087690	cluster_1			chr11	69453309	69453310	chr11:69453309-69453310	cluster_2			chr17	79395061	79395062	chr17:79395061-79395062	cluster_3
chr3	73160091	73160092	chr3:73160091-73160092	cluster_1			chr6	37138908	37138909	chr6:37138908-37138909	cluster_2			chr4	111085589	111085590	chr4:111085589-111085590	cluster_3
chr20	23031793	23031794	chr20:23031793-23031794	cluster_1			chr19	13950832	13950833	chr19:13950832-13950833	cluster_2			chr11	19736829	19736830	chr11:19736829-19736830	cluster_3
chr3	183967391	183967392	chr3:183967391-183967392	cluster_1			chr11	1848603	1848604	chr11:1848603-1848604	cluster_2			chr3	9440239	9440240	chr3:9440239-9440240	cluster_3
chr6	26537983	26537984	chr6:26537983-26537984	cluster_1			chr11	65656886	65656887	chr11:65656886-65656887	cluster_2			chrX	153598103	153598104	chrX:153598103-153598104	cluster_3
chr17	74553893	74553894	chr17:74553893-74553894	cluster_1			chr17	45727280	45727281	chr17:45727280-45727281	cluster_2			chr17	7255620	7255621	chr17:7255620-7255621	cluster_3
chr3	52720081	52720082	chr3:52720081-52720082	cluster_1			chr2	109831984	109831985	chr2:109831984-109831985	cluster_2			chr3	129830862	129830863	chr3:129830862-129830863	cluster_3
chr4	164415834	164415835	chr4:164415834-164415835	cluster_1			chr1	154193805	154193806	chr1:154193805-154193806	cluster_2			chr19	13958696	13958697	chr19:13958696-13958697	cluster_3
chr10	43903232	43903233	chr10:43903232-43903233	cluster_1			chr7	100026399	100026400	chr7:100026399-100026400	cluster_2			chr1	235098548	235098549	chr1:235098548-235098549	cluster_3
chr7	2394304	2394305	chr7:2394304-2394305	cluster_1			chr7	44836276	44836277	chr7:44836276-44836277	cluster_2			chr1	59281989	59281990	chr1:59281989-59281990	cluster_3
chr1	110880894	110880895	chr1:110880894-110880895	cluster_1			chr16	21531425	21531426	chr16:21531425-21531426	cluster_2			chr4	129730778	129730779	chr4:129730778-129730779	cluster_3
chr2	232328538	232328539	chr2:232328538-232328539	cluster_1			chr8	128866688	128866689	chr8:128866688-128866689	cluster_2			chr1	203526759	203526760	chr1:203526759-203526760	cluster_3
chrX	41192802	41192803	chrX:41192802-41192803	cluster_1			chr6	44026429	44026430	chr6:44026429-44026430	cluster_2			chr17	46560594	46560595	chr17:46560594-46560595	cluster_3
chr4	146019469	146019470	chr4:146019469-146019470	cluster_1			chr14	69261336	69261337	chr14:69261336-69261337	cluster_2			chr3	75485495	75485496	chr3:75485495-75485496	cluster_3
chr21	44299591	44299592	chr21:44299591-44299592	cluster_1			chr4	7650075	7650076	chr4:7650075-7650076	cluster_2			chr11	1146397	1146398	chr11:1146397-1146398	cluster_3
chr10	70091380	70091381	chr10:70091380-70091381	cluster_1			chr4	83295467	83295468	chr4:83295467-83295468	cluster_2			chr6	34857079	34857080	chr6:34857079-34857080	cluster_3
chr6	35696108	35696109	chr6:35696108-35696109	cluster_1			chr6	42372378	42372379	chr6:42372378-42372379	cluster_2			chr19	35452246	35452247	chr19:35452246-35452247	cluster_3
chr9	86594662	86594663	chr9:86594662-86594663	cluster_1			chr20	62169338	62169339	chr20:62169338-62169339	cluster_2			chr10	47769010	47769011	chr10:47769010-47769011	cluster_3
chr19	45909184	45909185	chr19:45909184-45909185	cluster_1			chr6	41909105	41909106	chr6:41909105-41909106	cluster_2			chr10	61665632	61665633	chr10:61665632-61665633	cluster_3
chr1	145209028	145209029	chr1:145209028-145209029	cluster_1			chr6	43598108	43598109	chr6:43598108-43598109	cluster_2			chr17	1618095	1618096	chr17:1618095-1618096	cluster_3
chr1	156308385	156308386	chr1:156308385-156308386	cluster_1			chr20	25290135	25290136	chr20:25290135-25290136	cluster_2			chr1	154972403	154972404	chr1:154972403-154972404	cluster_3
chr20	62318071	62318072	chr20:62318071-62318072	cluster_1			chr6	42018349	42018350	chr6:42018349-42018350	cluster_2			chr3	33481145	33481146	chr3:33481145-33481146	cluster_3
chr7	45151279	45151280	chr7:45151279-45151280	cluster_1			chr6	36646262	36646263	chr6:36646262-36646263	cluster_2			chr17	76354917	76354918	chr17:76354917-76354918	cluster_3
chr10	43904512	43904513	chr10:43904512-43904513	cluster_1			chr1	154945283	154945284	chr1:154945283-154945284	cluster_2			chr10	134499234	134499235	chr10:134499234-134499235	cluster_3
chr19	58898617	58898618	chr19:58898617-58898618	cluster_1			chr12	56511997	56511998	chr12:56511997-56511998	cluster_2			chr1	43409091	43409092	chr1:43409091-43409092	cluster_3
chr6	10695221	10695222	chr6:10695221-10695222	cluster_1			chr11	120417624	120417625	chr11:120417624-120417625	cluster_2			chrX	45710197	45710198	chrX:45710197-45710198	cluster_3
chr17	17495013	17495014	chr17:17495013-17495014	cluster_1			chr12	104323416	104323417	chr12:104323416-104323417	cluster_2			chr5	171599877	171599878	chr5:171599877-171599878	cluster_3
chr4	7651668	7651669	chr4:7651668-7651669	cluster_1			chr6	2988770	2988771	chr6:2988770-2988771	cluster_2			chr5	98110319	98110320	chr5:98110319-98110320	cluster_3
chr8	99057704	99057705	chr8:99057704-99057705	cluster_1			chr19	10765207	10765208	chr19:10765207-10765208	cluster_2			chr1	228762447	228762448	chr1:228762447-228762448	cluster_3
chr19	49999339	49999340	chr19:49999339-49999340	cluster_1			chr4	83352290	83352291	chr4:83352290-83352291	cluster_2			chr12	120555405	120555406	chr12:120555405-120555406	cluster_3
chr14	50101070	50101071	chr14:50101070-50101071	cluster_1			chr19	1167776	1167777	chr19:1167776-1167777	cluster_2			chr17	17138873	17138874	chr17:17138873-17138874	cluster_3
chr5	149829220	149829221	chr5:149829220-149829221	cluster_1			chr11	70246002	70246003	chr11:70246002-70246003	cluster_2			chr6	26521472	26521473	chr6:26521472-26521473	cluster_3
chr20	30135242	30135243	chr20:30135242-30135243	cluster_1			chr11	68843781	68843782	chr11:68843781-68843782	cluster_2			chr1	24742094	24742095	chr1:24742094-24742095	cluster_3
chr11	64622644	64622645	chr11:64622644-64622645	cluster_1			chr2	85765819	85765820	chr2:85765819-85765820	cluster_2			chr14	69445236	69445237	chr14:69445236-69445237	cluster_3
chr4	10097420	10097421	chr4:10097420-10097421	cluster_1			chr6	31704048	31704049	chr6:31704048-31704049	cluster_2			chr12	109029275	109029276	chr12:109029275-109029276	cluster_3
chr6	52369245	52369246	chr6:52369245-52369246	cluster_1			chr2	95980905	95980906	chr2:95980905-95980906	cluster_2			chr19	45372202	45372203	chr19:45372202-45372203	cluster_3
chr4	39460450	39460451	chr4:39460450-39460451	cluster_1			chr7	97913906	97913907	chr7:97913906-97913907	cluster_2			chr3	193853832	193853833	chr3:193853832-193853833	cluster_3
chr17	34890961	34890962	chr17:34890961-34890962	cluster_1			chr16	21531924	21531925	chr16:21531924-21531925	cluster_2			chr5	148206521	148206522	chr5:148206521-148206522	cluster_3
chr6	74289340	74289341	chr6:74289340-74289341	cluster_1			chr1	95088488	95088489	chr1:95088488-95088489	cluster_2			chr1	228763888	228763889	chr1:228763888-228763889	cluster_3
chr4	152020890	152020891	chr4:152020890-152020891	cluster_1			chr8	101734390	101734391	chr8:101734390-101734391	cluster_2			chr1	94313640	94313641	chr1:94313640-94313641	cluster_3
chr6	30525140	30525141	chr6:30525140-30525141	cluster_1			chr2	85766394	85766395	chr2:85766394-85766395	cluster_2			chr2	48542275	48542276	chr2:48542275-48542276	cluster_3
chr20	3788925	3788926	chr20:3788925-3788926	cluster_1			chr10	47057980	47057981	chr10:47057980-47057981	cluster_2			chr12	122884276	122884277	chr12:122884276-122884277	cluster_3
chr17	56084623	56084624	chr17:56084623-56084624	cluster_1			chr7	139044384	139044385	chr7:139044384-139044385	cluster_2			chr10	73734448	73734449	chr10:73734448-73734449	cluster_3
chr11	809656	809657	chr11:809656-809657	cluster_1			chr5	43067083	43067084	chr5:43067083-43067084	cluster_2			chr22	30606548	30606549	chr22:30606548-30606549	cluster_3
chr11	69069356	69069357	chr11:69069356-69069357	cluster_1			chr9	136214479	136214480	chr9:136214479-136214480	cluster_2			chr9	37487264	37487265	chr9:37487264-37487265	cluster_3
chr5	180670772	180670773	chr5:180670772-180670773	cluster_1			chr7	158533856	158533857	chr7:158533856-158533857	cluster_2			chr6	41702602	41702603	chr6:41702602-41702603	cluster_3
chr1	203830731	203830732	chr1:203830731-203830732	cluster_1			chr14	50099813	50099814	chr14:50099813-50099814	cluster_2			chr16	89985205	89985206	chr16:89985205-89985206	cluster_3
chrY	10036113	10036114	chrY:10036113-10036114	cluster_1			chr4	83294295	83294296	chr4:83294295-83294296	cluster_2			chr2	131585882	131585883	chr2:131585882-131585883	cluster_3
chrY	10036564	10036565	chrY:10036564-10036565	cluster_1			chr7	139365659	139365660	chr7:139365659-139365660	cluster_2			chr7	72300740	72300741	chr7:72300740-72300741	cluster_3
chr16	4321389	4321390	chr16:4321389-4321390	cluster_1			chr6	36095489	36095490	chr6:36095489-36095490	cluster_2			chr12	122885561	122885562	chr12:122885561-122885562	cluster_3
chr19	57791248	57791249	chr19:57791248-57791249	cluster_1			chr12	104324211	104324212	chr12:104324211-104324212	cluster_2			chr6	26521972	26521973	chr6:26521972-26521973	cluster_3
chr11	18415921	18415922	chr11:18415921-18415922	cluster_1			chr11	1851638	1851639	chr11:1851638-1851639	cluster_2			chr1	53794007	53794008	chr1:53794007-53794008	cluster_3
chr11	66104177	66104178	chr11:66104177-66104178	cluster_1			chr6	41908112	41908113	chr6:41908112-41908113	cluster_2			chr12	46383668	46383669	chr12:46383668-46383669	cluster_3
chr20	2632521	2632522	chr20:2632521-2632522	cluster_1			chr7	16685239	16685240	chr7:16685239-16685240	cluster_2			chr2	9374439	9374440	chr2:9374439-9374440	cluster_3
chr20	47895237	47895238	chr20:47895237-47895238	cluster_1			chr21	34913916	34913917	chr21:34913916-34913917	cluster_2			chr12	123848550	123848551	chr12:123848550-123848551	cluster_3
chr19	49122653	49122654	chr19:49122653-49122654	cluster_1			chr18	3448965	3448966	chr18:3448965-3448966	cluster_2			chr21	47744216	47744217	chr21:47744216-47744217	cluster_3
chr6	35699990	35699991	chr6:35699990-35699991	cluster_1			chr19	13166274	13166275	chr19:13166274-13166275	cluster_2			chr3	5022241	5022242	chr3:5022241-5022242	cluster_3
chr1	173836998	173836999	chr1:173836998-173836999	cluster_1			chr9	139796102	139796103	chr9:139796102-139796103	cluster_2			chr3	179041186	179041187	chr3:179041186-179041187	cluster_3
chr1	156024471	156024472	chr1:156024471-156024472	cluster_1			chr7	16684519	16684520	chr7:16684519-16684520	cluster_2			chr10	104405233	104405234	chr10:104405233-104405234	cluster_3
chr3	100119959	100119960	chr3:100119959-100119960	cluster_1			chr17	16913595	16913596	chr17:16913595-16913596	cluster_2			chr11	130700053	130700054	chr11:130700053-130700054	cluster_3
chr8	145014539	145014540	chr8:145014539-145014540	cluster_1			chr17	21189884	21189885	chr17:21189884-21189885	cluster_2			chr2	10262910	10262911	chr2:10262910-10262911	cluster_3
chr11	62606989	62606990	chr11:62606989-62606990	cluster_1			chr17	76325645	76325646	chr17:76325645-76325646	cluster_2			chr2	10426863	10426864	chr2:10426863-10426864	cluster_3
chr12	108079463	108079464	chr12:108079463-108079464	cluster_1			chr14	69259760	69259761	chr14:69259760-69259761	cluster_2			chr19	14544739	14544740	chr19:14544739-14544740	cluster_3
chrY	10037812	10037813	chrY:10037812-10037813	cluster_1			chr1	148556711	148556712	chr1:148556711-148556712	cluster_2			chr10	81925103	81925104	chr10:81925103-81925104	cluster_3
chr20	343270	343271	chr20:343270-343271	cluster_1			chr6	35888084	35888085	chr6:35888084-35888085	cluster_2			chr2	136289643	136289644	chr2:136289643-136289644	cluster_3
chr20	62587960	62587961	chr20:62587960-62587961	cluster_1			chr19	14529167	14529168	chr19:14529167-14529168	cluster_2			chr17	42401645	42401646	chr17:42401645-42401646	cluster_3
chr17	75251650	75251651	chr17:75251650-75251651	cluster_1			chr14	50328936	50328937	chr14:50328936-50328937	cluster_2			chr21	46974913	46974914	chr21:46974913-46974914	cluster_3
chr17	8152653	8152654	chr17:8152653-8152654	cluster_1			chr11	67913733	67913734	chr11:67913733-67913734	cluster_2			chr14	21572755	21572756	chr14:21572755-21572756	cluster_3
chr3	52029846	52029847	chr3:52029846-52029847	cluster_1			chr17	39704514	39704515	chr17:39704514-39704515	cluster_2			chr18	2656463	2656464	chr18:2656463-2656464	cluster_3
chr10	103124622	103124623	chr10:103124622-103124623	cluster_1			chr17	40671239	40671240	chr17:40671239-40671240	cluster_2			chr12	6447478	6447479	chr12:6447478-6447479	cluster_3
chr11	64072241	64072242	chr11:64072241-64072242	cluster_1			chr5	131629859	131629860	chr5:131629859-131629860	cluster_2			chr6	27863401	27863402	chr6:27863401-27863402	cluster_3
chr19	41257163	41257164	chr19:41257163-41257164	cluster_1			chr11	69453833	69453834	chr11:69453833-69453834	cluster_2			chr12	56509777	56509778	chr12:56509777-56509778	cluster_3
chr5	179050609	179050610	chr5:179050609-179050610	cluster_1			chr2	153573888	153573889	chr2:153573888-153573889	cluster_2			chr11	35105139	35105140	chr11:35105139-35105140	cluster_3
chr5	134773969	134773970	chr5:134773969-134773970	cluster_1			chr20	42584001	42584002	chr20:42584001-42584002	cluster_2			chr5	115177817	115177818	chr5:115177817-115177818	cluster_3
chrX	24072802	24072803	chrX:24072802-24072803	cluster_1			chr1	46152625	46152626	chr1:46152625-46152626	cluster_2			chr14	23446991	23446992	chr14:23446991-23446992	cluster_3
chr4	7200478	7200479	chr4:7200478-7200479	cluster_1			chr11	118792849	118792850	chr11:118792849-118792850	cluster_2			chr17	43227340	43227341	chr17:43227340-43227341	cluster_3
chr17	46125319	46125320	chr17:46125319-46125320	cluster_1			chr6	43544032	43544033	chr6:43544032-43544033	cluster_2			chr17	46559758	46559759	chr17:46559758-46559759	cluster_3
chr6	17706360	17706361	chr6:17706360-17706361	cluster_1			chr6	35226844	35226845	chr6:35226844-35226845	cluster_2			chr20	10415998	10415999	chr20:10415998-10415999	cluster_3
chr13	114831133	114831134	chr13:114831133-114831134	cluster_1			chr11	94883583	94883584	chr11:94883583-94883584	cluster_2			chr10	81107120	81107121	chr10:81107120-81107121	cluster_3
chr3	23958773	23958774	chr3:23958773-23958774	cluster_1			chr11	130393655	130393656	chr11:130393655-130393656	cluster_2			chr8	38795343	38795344	chr8:38795343-38795344	cluster_3
chr11	124949090	124949091	chr11:124949090-124949091	cluster_1			chr7	100769709	100769710	chr7:100769709-100769710	cluster_2			chr12	53442025	53442026	chr12:53442025-53442026	cluster_3
chr17	2263149	2263150	chr17:2263149-2263150	cluster_1			chr11	65679298	65679299	chr11:65679298-65679299	cluster_2			chr10	102820558	102820559	chr10:102820558-102820559	cluster_3
chr4	103748777	103748778	chr4:103748777-103748778	cluster_1			chr17	62502857	62502858	chr17:62502857-62502858	cluster_2			chr9	131644816	131644817	chr9:131644816-131644817	cluster_3
chr11	60609531	60609532	chr11:60609531-60609532	cluster_1			chr1	16472400	16472401	chr1:16472400-16472401	cluster_2			chr4	102268241	102268242	chr4:102268241-102268242	cluster_3
chr17	62223729	62223730	chr17:62223729-62223730	cluster_1			chr19	13261165	13261166	chr19:13261165-13261166	cluster_2			chr15	75495180	75495181	chr15:75495180-75495181	cluster_3
chr7	150065235	150065236	chr7:150065235-150065236	cluster_1			chr11	65186558	65186559	chr11:65186558-65186559	cluster_2			chr1	223894512	223894513	chr1:223894512-223894513	cluster_3
chr14	21852281	21852282	chr14:21852281-21852282	cluster_1			chr21	46348799	46348800	chr21:46348799-46348800	cluster_2			chr1	149857937	149857938	chr1:149857937-149857938	cluster_3
chr14	50053039	50053040	chr14:50053039-50053040	cluster_1			chr4	77871509	77871510	chr4:77871509-77871510	cluster_2			chr9	134000264	134000265	chr9:134000264-134000265	cluster_3
chr17	41150376	41150377	chr17:41150376-41150377	cluster_1			chr10	5589080	5589081	chr10:5589080-5589081	cluster_2			chr17	41323321	41323322	chr17:41323321-41323322	cluster_3
chr17	5323389	5323390	chr17:5323389-5323390	cluster_1			chr17	76327117	76327118	chr17:76327117-76327118	cluster_2			chr10	125757218	125757219	chr10:125757218-125757219	cluster_3
chr2	113998580	113998581	chr2:113998580-113998581	cluster_1			chr9	139795590	139795591	chr9:139795590-139795591	cluster_2			chr17	80186409	80186410	chr17:80186409-80186410	cluster_3
chr10	1034446	1034447	chr10:1034446-1034447	cluster_1			chr11	63953644	63953645	chr11:63953644-63953645	cluster_2			chr17	36904815	36904816	chr17:36904815-36904816	cluster_3
chr6	73332427	73332428	chr6:73332427-73332428	cluster_1			chr17	19120786	19120787	chr17:19120786-19120787	cluster_2			chr3	52187921	52187922	chr3:52187921-52187922	cluster_3
chr20	42086710	42086711	chr20:42086710-42086711	cluster_1			chr21	46348121	46348122	chr21:46348121-46348122	cluster_2			chr19	46498922	46498923	chr19:46498922-46498923	cluster_3
chr6	30655293	30655294	chr6:30655293-30655294	cluster_1			chr2	85766966	85766967	chr2:85766966-85766967	cluster_2			chr6	27145785	27145786	chr6:27145785-27145786	cluster_3
chr17	2239708	2239709	chr17:2239708-2239709	cluster_1			chr14	50328436	50328437	chr14:50328436-50328437	cluster_2			chr11	34379946	34379947	chr11:34379946-34379947	cluster_3
chr1	45241098	45241099	chr1:45241098-45241099	cluster_1			chr1	36816447	36816448	chr1:36816447-36816448	cluster_2			chr21	47744610	47744611	chr21:47744610-47744611	cluster_3
chr7	6048993	6048994	chr7:6048993-6048994	cluster_1			chr6	43978810	43978811	chr6:43978810-43978811	cluster_2			chr11	120081617	120081618	chr11:120081617-120081618	cluster_3
chr6	43484914	43484915	chr6:43484914-43484915	cluster_1			chr1	28833945	28833946	chr1:28833945-28833946	cluster_2			chr7	26242009	26242010	chr7:26242009-26242010	cluster_3
chr19	47291821	47291822	chr19:47291821-47291822	cluster_1			chr1	148555659	148555660	chr1:148555659-148555660	cluster_2			chr6	34857631	34857632	chr6:34857631-34857632	cluster_3
chr19	17970954	17970955	chr19:17970954-17970955	cluster_1			chr2	232572525	232572526	chr2:232572525-232572526	cluster_2			chr1	212873944	212873945	chr1:212873944-212873945	cluster_3
chr1	156186308	156186309	chr1:156186308-156186309	cluster_1			chr2	28582377	28582378	chr2:28582377-28582378	cluster_2			chr6	4136384	4136385	chr6:4136384-4136385	cluster_3
chr6	31707911	31707912	chr6:31707911-31707912	cluster_1			chr11	67008661	67008662	chr11:67008661-67008662	cluster_2			chr2	208489486	208489487	chr2:208489486-208489487	cluster_3
chr21	45148507	45148508	chr21:45148507-45148508	cluster_1			chr14	50329751	50329752	chr14:50329751-50329752	cluster_2			chr9	124499219	124499220	chr9:124499219-124499220	cluster_3
chr17	36908731	36908732	chr17:36908731-36908732	cluster_1			chr1	16940326	16940327	chr1:16940326-16940327	cluster_2			chr17	48133139	48133140	chr17:48133139-48133140	cluster_3
chr6	30712541	30712542	chr6:30712541-30712542	cluster_1			chr11	94884665	94884666	chr11:94884665-94884666	cluster_2			chr11	34265364	34265365	chr11:34265364-34265365	cluster_3
chr6	35338325	35338326	chr6:35338325-35338326	cluster_1			chr11	66383944	66383945	chr11:66383944-66383945	cluster_2			chr7	150077093	150077094	chr7:150077093-150077094	cluster_3
chr14	59950844	59950845	chr14:59950844-59950845	cluster_1			chr6	160210622	160210623	chr6:160210622-160210623	cluster_2			chr1	183249163	183249164	chr1:183249163-183249164	cluster_3
chr6	28891707	28891708	chr6:28891707-28891708	cluster_1			chr17	39705282	39705283	chr17:39705282-39705283	cluster_2			chr11	64684909	64684910	chr11:64684909-64684910	cluster_3
chr19	12834755	12834756	chr19:12834755-12834756	cluster_1			chr17	78866026	78866027	chr17:78866026-78866027	cluster_2			chr19	40970401	40970402	chr19:40970401-40970402	cluster_3
chr7	100026948	100026949	chr7:100026948-100026949	cluster_1			chr17	43250259	43250260	chr17:43250259-43250260	cluster_2			chr20	52238437	52238438	chr20:52238437-52238438	cluster_3
chr12	122326519	122326520	chr12:122326519-122326520	cluster_1			chr8	143758867	143758868	chr8:143758867-143758868	cluster_2			chr10	80887456	80887457	chr10:80887456-80887457	cluster_3
chr14	105439094	105439095	chr14:105439094-105439095	cluster_1			chr19	46144856	46144857	chr19:46144856-46144857	cluster_2			chr22	41844424	41844425	chr22:41844424-41844425	cluster_3
chr5	151151508	151151509	chr5:151151508-151151509	cluster_1			chr17	39705565	39705566	chr17:39705565-39705566	cluster_2			chr17	48943604	48943605	chr17:48943604-48943605	cluster_3
chr1	154193203	154193204	chr1:154193203-154193204	cluster_1			chr2	133174257	133174258	chr2:133174257-133174258	cluster_2			chr8	124287020	124287021	chr8:124287020-124287021	cluster_3
chr12	113622931	113622932	chr12:113622931-113622932	cluster_1			chr9	131085468	131085469	chr9:131085468-131085469	cluster_2			chr10	46952017	46952018	chr10:46952017-46952018	cluster_3
chr3	48701003	48701004	chr3:48701003-48701004	cluster_1			chr10	43902061	43902062	chr10:43902061-43902062	cluster_2			chr6	31831614	31831615	chr6:31831614-31831615	cluster_3
chr11	65149914	65149915	chr11:65149914-65149915	cluster_1			chr6	42531839	42531840	chr6:42531839-42531840	cluster_2			chr17	5389305	5389306	chr17:5389305-5389306	cluster_3
chr19	2059684	2059685	chr19:2059684-2059685	cluster_1			chr20	61584096	61584097	chr20:61584096-61584097	cluster_2			chr11	834566	834567	chr11:834566-834567	cluster_3
chr21	44913538	44913539	chr21:44913538-44913539	cluster_1			chr20	43988461	43988462	chr20:43988461-43988462	cluster_2			chr5	151121457	151121458	chr5:151121457-151121458	cluster_3
chr14	23025437	23025438	chr14:23025437-23025438	cluster_1			chr2	10262285	10262286	chr2:10262285-10262286	cluster_2			chr20	49124996	49124997	chr20:49124996-49124997	cluster_3
chr6	36318616	36318617	chr6:36318616-36318617	cluster_1			chr2	47212433	47212434	chr2:47212433-47212434	cluster_2			chr4	114683800	114683801	chr4:114683800-114683801	cluster_3
chr19	36706089	36706090	chr19:36706089-36706090	cluster_1			chr1	101361231	101361232	chr1:101361231-101361232	cluster_2			chr1	24127249	24127250	chr1:24127249-24127250	cluster_3
chr19	50432650	50432651	chr19:50432650-50432651	cluster_1			chr5	133861825	133861826	chr5:133861825-133861826	cluster_2			chr20	60877855	60877856	chr20:60877855-60877856	cluster_3
chr14	20923433	20923434	chr14:20923433-20923434	cluster_1			chr6	26284956	26284957	chr6:26284956-26284957	cluster_2			chr6	10760445	10760446	chr6:10760445-10760446	cluster_3
chr1	8938213	8938214	chr1:8938213-8938214	cluster_1			chr6	86388408	86388409	chr6:86388408-86388409	cluster_2			chr2	100908745	100908746	chr2:100908745-100908746	cluster_3
chr3	75718365	75718366	chr3:75718365-75718366	cluster_1			chr10	121355375	121355376	chr10:121355375-121355376	cluster_2			chr20	56273466	56273467	chr20:56273466-56273467	cluster_3
chr17	8286445	8286446	chr17:8286445-8286446	cluster_1			chr6	26285550	26285551	chr6:26285550-26285551	cluster_2			chr9	32705252	32705253	chr9:32705252-32705253	cluster_3
chr11	67777717	67777718	chr11:67777717-67777718	cluster_1			chr1	153508800	153508801	chr1:153508800-153508801	cluster_2			chr7	6968299	6968300	chr7:6968299-6968300	cluster_3
chr6	90529539	90529540	chr6:90529539-90529540	cluster_1			chr20	62258814	62258815	chr20:62258814-62258815	cluster_2			chr22	24950421	24950422	chr22:24950421-24950422	cluster_3
chr7	44836768	44836769	chr7:44836768-44836769	cluster_1			chr20	32581512	32581513	chr20:32581512-32581513	cluster_2			chr17	74706265	74706266	chr17:74706265-74706266	cluster_3
chr14	58893892	58893893	chr14:58893892-58893893	cluster_1			chr6	31702709	31702710	chr6:31702709-31702710	cluster_2			chr1	149825099	149825100	chr1:149825099-149825100	cluster_3
chr5	172882269	172882270	chr5:172882269-172882270	cluster_1			chr20	44600686	44600687	chr20:44600686-44600687	cluster_2			chr6	26055318	26055319	chr6:26055318-26055319	cluster_3
chr11	9406154	9406155	chr11:9406154-9406155	cluster_1			chr19	59031259	59031260	chr19:59031259-59031260	cluster_2			chr2	85154245	85154246	chr2:85154245-85154246	cluster_3
chr2	109830780	109830781	chr2:109830780-109830781	cluster_1			chr6	167763793	167763794	chr6:167763793-167763794	cluster_2			chr1	212873355	212873356	chr1:212873355-212873356	cluster_3
chr19	41770228	41770229	chr19:41770228-41770229	cluster_1			chr17	18994555	18994556	chr17:18994555-18994556	cluster_2			chr6	27145013	27145014	chr6:27145013-27145014	cluster_3
chr11	62359514	62359515	chr11:62359514-62359515	cluster_1			chr7	99699216	99699217	chr7:99699216-99699217	cluster_2			chr17	37055123	37055124	chr17:37055123-37055124	cluster_3
chr1	210001365	210001366	chr1:210001365-210001366	cluster_1			chr20	35201679	35201680	chr20:35201679-35201680	cluster_2			chr12	64797954	64797955	chr12:64797954-64797955	cluster_3
chr17	34958039	34958040	chr17:34958039-34958040	cluster_1			chr8	134309441	134309442	chr8:134309441-134309442	cluster_2			chr17	21118274	21118275	chr17:21118274-21118275	cluster_3
chr2	113300147	113300148	chr2:113300147-113300148	cluster_1			chr11	12221988	12221989	chr11:12221988-12221989	cluster_2			chr1	226069997	226069998	chr1:226069997-226069998	cluster_3
chr6	34393804	34393805	chr6:34393804-34393805	cluster_1			chr11	62648850	62648851	chr11:62648850-62648851	cluster_2			chr16	87902277	87902278	chr16:87902277-87902278	cluster_3
chr11	111749985	111749986	chr11:111749985-111749986	cluster_1			chr8	128806916	128806917	chr8:128806916-128806917	cluster_2			chr1	150533652	150533653	chr1:150533652-150533653	cluster_3
chr17	37009853	37009854	chr17:37009853-37009854	cluster_1			chr17	76338997	76338998	chr17:76338997-76338998	cluster_2			chr1	149857481	149857482	chr1:149857481-149857482	cluster_3
chrX	118925507	118925508	chrX:118925507-118925508	cluster_1			chr7	150784964	150784965	chr7:150784964-150784965	cluster_2			chr7	22766957	22766958	chr7:22766957-22766958	cluster_3
chr2	101618878	101618879	chr2:101618878-101618879	cluster_1			chr11	64037580	64037581	chr11:64037580-64037581	cluster_2			chr8	141646364	141646365	chr8:141646364-141646365	cluster_3
chr6	42858530	42858531	chr6:42858530-42858531	cluster_1			chr18	12948625	12948626	chr18:12948625-12948626	cluster_2			chr6	4134617	4134618	chr6:4134617-4134618	cluster_3
chr17	2304967	2304968	chr17:2304967-2304968	cluster_1			chr20	36155485	36155486	chr20:36155485-36155486	cluster_2			chr11	1784224	1784225	chr11:1784224-1784225	cluster_3
chr19	5690388	5690389	chr19:5690388-5690389	cluster_1			chr2	96191506	96191507	chr2:96191506-96191507	cluster_2			chr6	44016984	44016985	chr6:44016984-44016985	cluster_3
chr8	99129498	99129499	chr8:99129498-99129499	cluster_1			chr2	99953786	99953787	chr2:99953786-99953787	cluster_2			chr10	123902567	123902568	chr10:123902567-123902568	cluster_3
chr11	62324129	62324130	chr11:62324129-62324130	cluster_1			chr6	41042285	41042286	chr6:41042285-41042286	cluster_2			chr11	47430743	47430744	chr11:47430743-47430744	cluster_3
chr3	183851947	183851948	chr3:183851947-183851948	cluster_1			chr1	94159777	94159778	chr1:94159777-94159778	cluster_2			chr6	1326107	1326108	chr6:1326107-1326108	cluster_3
chr18	3624049	3624050	chr18:3624049-3624050	cluster_1			chr8	146016814	146016815	chr8:146016814-146016815	cluster_2			chr1	109817530	109817531	chr1:109817530-109817531	cluster_3
chr4	119199941	119199942	chr4:119199941-119199942	cluster_1			chr5	179246537	179246538	chr5:179246537-179246538	cluster_2			chr3	195362961	195362962	chr3:195362961-195362962	cluster_3
chr19	5790874	5790875	chr19:5790874-5790875	cluster_1			chr12	112452033	112452034	chr12:112452033-112452034	cluster_2			chr19	40972072	40972073	chr19:40972072-40972073	cluster_3
chr14	50359251	50359252	chr14:50359251-50359252	cluster_1			chr3	43811573	43811574	chr3:43811573-43811574	cluster_2			chr19	10513267	10513268	chr19:10513267-10513268	cluster_3
chr1	159894829	159894830	chr1:159894829-159894830	cluster_1			chr10	11916942	11916943	chr10:11916942-11916943	cluster_2			chr5	126112944	126112945	chr5:126112944-126112945	cluster_3
chr9	37120090	37120091	chr9:37120090-37120091	cluster_1			chr9	131446174	131446175	chr9:131446174-131446175	cluster_2			chr14	35835610	35835611	chr14:35835610-35835611	cluster_3
chr11	125757293	125757294	chr11:125757293-125757294	cluster_1			chr6	12288740	12288741	chr6:12288740-12288741	cluster_2			chr3	37987030	37987031	chr3:37987030-37987031	cluster_3
chr5	81574092	81574093	chr5:81574092-81574093	cluster_1			chr20	30945962	30945963	chr20:30945962-30945963	cluster_2			chr1	209824804	209824805	chr1:209824804-209824805	cluster_3
chr6	10723091	10723092	chr6:10723091-10723092	cluster_1			chr1	95087123	95087124	chr1:95087123-95087124	cluster_2			chr2	110873533	110873534	chr2:110873533-110873534	cluster_3
chr20	62612319	62612320	chr20:62612319-62612320	cluster_1			chr17	19064112	19064113	chr17:19064112-19064113	cluster_2			chr14	50320585	50320586	chr14:50320585-50320586	cluster_3
chr5	145562136	145562137	chr5:145562136-145562137	cluster_1			chr8	103803341	103803342	chr8:103803341-103803342	cluster_2			chr1	37942416	37942417	chr1:37942416-37942417	cluster_3
chr14	24658024	24658025	chr14:24658024-24658025	cluster_1			chr2	70314876	70314877	chr2:70314876-70314877	cluster_2			chr20	23671618	23671619	chr20:23671618-23671619	cluster_3
chr2	109335828	109335829	chr2:109335828-109335829	cluster_1			chr6	43977965	43977966	chr6:43977965-43977966	cluster_2			chr22	38637128	38637129	chr22:38637128-38637129	cluster_3
chr7	151442524	151442525	chr7:151442524-151442525	cluster_1			chr6	33385076	33385077	chr6:33385076-33385077	cluster_2			chr19	6736820	6736821	chr19:6736820-6736821	cluster_3
chr9	135545200	135545201	chr9:135545200-135545201	cluster_1			chr11	64646488	64646489	chr11:64646488-64646489	cluster_2			chr22	30821645	30821646	chr22:30821645-30821646	cluster_3
chr2	47261446	47261447	chr2:47261446-47261447	cluster_1			chr17	8090158	8090159	chr17:8090158-8090159	cluster_2			chr11	112192358	112192359	chr11:112192358-112192359	cluster_3
chr19	39926546	39926547	chr19:39926546-39926547	cluster_1			chr20	32580831	32580832	chr20:32580831-32580832	cluster_2			chr14	102747048	102747049	chr14:102747048-102747049	cluster_3
chr19	1864342	1864343	chr19:1864342-1864343	cluster_1			chr6	26286782	26286783	chr6:26286782-26286783	cluster_2			chr4	6643008	6643009	chr4:6643008-6643009	cluster_3
chr12	112847316	112847317	chr12:112847316-112847317	cluster_1			chr14	50470328	50470329	chr14:50470328-50470329	cluster_2			chr22	21984209	21984210	chr22:21984209-21984210	cluster_3
chr20	34542493	34542494	chr20:34542493-34542494	cluster_1			chr19	41768309	41768310	chr19:41768309-41768310	cluster_2			chr6	31083110	31083111	chr6:31083110-31083111	cluster_3
chr2	183989576	183989577	chr2:183989576-183989577	cluster_1			chr17	48716589	48716590	chr17:48716589-48716590	cluster_2			chr8	124285874	124285875	chr8:124285874-124285875	cluster_3
chr20	62314034	62314035	chr20:62314034-62314035	cluster_1			chr5	142623845	142623846	chr5:142623845-142623846	cluster_2			chr5	32173565	32173566	chr5:32173565-32173566	cluster_3
chr17	41438656	41438657	chr17:41438656-41438657	cluster_1			chr3	5020472	5020473	chr3:5020472-5020473	cluster_2			chr12	108699545	108699546	chr12:108699545-108699546	cluster_3
chr5	138609859	138609860	chr5:138609859-138609860	cluster_1			chr19	17447657	17447658	chr19:17447657-17447658	cluster_2			chr1	68298541	68298542	chr1:68298541-68298542	cluster_3
chr19	4374787	4374788	chr19:4374787-4374788	cluster_1			chr5	154237153	154237154	chr5:154237153-154237154	cluster_2			chr3	194980079	194980080	chr3:194980079-194980080	cluster_3
chr19	5720279	5720280	chr19:5720279-5720280	cluster_1			chr6	37787098	37787099	chr6:37787098-37787099	cluster_2			chr16	84871872	84871873	chr16:84871872-84871873	cluster_3
chr14	35591365	35591366	chr14:35591365-35591366	cluster_1			chr19	12903038	12903039	chr19:12903038-12903039	cluster_2			chr20	50150296	50150297	chr20:50150296-50150297	cluster_3
chr6	109704226	109704227	chr6:109704226-109704227	cluster_1			chr19	58919968	58919969	chr19:58919968-58919969	cluster_2			chr8	26307174	26307175	chr8:26307174-26307175	cluster_3
chr3	170587928	170587929	chr3:170587928-170587929	cluster_1			chr1	235668342	235668343	chr1:235668342-235668343	cluster_2			chr2	208489037	208489038	chr2:208489037-208489038	cluster_3
chr6	8102578	8102579	chr6:8102578-8102579	cluster_1			chr11	62312294	62312295	chr11:62312294-62312295	cluster_2			chr6	26056572	26056573	chr6:26056572-26056573	cluster_3
chr8	101734821	101734822	chr8:101734821-101734822	cluster_1			chr8	107282908	107282909	chr8:107282908-107282909	cluster_2			chr17	73083667	73083668	chr17:73083667-73083668	cluster_3
chr9	131674001	131674002	chr9:131674001-131674002	cluster_1			chr6	30685411	30685412	chr6:30685411-30685412	cluster_2			chr12	80085216	80085217	chr12:80085216-80085217	cluster_3
chr11	125462438	125462439	chr11:125462438-125462439	cluster_1			chr9	37465071	37465072	chr9:37465071-37465072	cluster_2			chr17	73084464	73084465	chr17:73084464-73084465	cluster_3
chr7	158533202	158533203	chr7:158533202-158533203	cluster_1			chr11	67572115	67572116	chr11:67572115-67572116	cluster_2			chr10	21824431	21824432	chr10:21824431-21824432	cluster_3
chr3	49395987	49395988	chr3:49395987-49395988	cluster_1			chr11	130392511	130392512	chr11:130392511-130392512	cluster_2			chr6	14211147	14211148	chr6:14211147-14211148	cluster_3
chr10	79793736	79793737	chr10:79793736-79793737	cluster_1			chr10	11918006	11918007	chr10:11918006-11918007	cluster_2			chr19	49375713	49375714	chr19:49375713-49375714	cluster_3
chr11	65769844	65769845	chr11:65769844-65769845	cluster_1			chr11	65625778	65625779	chr11:65625778-65625779	cluster_2			chr6	41703449	41703450	chr6:41703449-41703450	cluster_3
chr6	40995787	40995788	chr6:40995787-40995788	cluster_1			chr11	706594	706595	chr11:706594-706595	cluster_2			chr3	10234732	10234733	chr3:10234732-10234733	cluster_3
chr10	102747352	102747353	chr10:102747352-102747353	cluster_1			chr19	56165190	56165191	chr19:56165190-56165191	cluster_2			chr19	11248654	11248655	chr19:11248654-11248655	cluster_3
chr17	76858338	76858339	chr17:76858338-76858339	cluster_1			chr6	42947033	42947034	chr6:42947033-42947034	cluster_2			chr1	86043822	86043823	chr1:86043822-86043823	cluster_3
chr7	104653200	104653201	chr7:104653200-104653201	cluster_1			chr6	33385797	33385798	chr6:33385797-33385798	cluster_2			chr1	1676492	1676493	chr1:1676492-1676493	cluster_3
chr17	39845744	39845745	chr17:39845744-39845745	cluster_1			chr8	37889026	37889027	chr8:37889026-37889027	cluster_2			chr6	40905585	40905586	chr6:40905585-40905586	cluster_3
chr5	176874962	176874963	chr5:176874962-176874963	cluster_1			chr2	192542472	192542473	chr2:192542472-192542473	cluster_2			chr19	1173133	1173134	chr19:1173133-1173134	cluster_3
chr11	117014863	117014864	chr11:117014863-117014864	cluster_1			chr6	34212437	34212438	chr6:34212437-34212438	cluster_2			chr14	55032754	55032755	chr14:55032754-55032755	cluster_3
chr19	36605905	36605906	chr19:36605905-36605906	cluster_1			chr11	65655962	65655963	chr11:65655962-65655963	cluster_2			chr7	75678059	75678060	chr7:75678059-75678060	cluster_3
chrX	9431252	9431253	chrX:9431252-9431253	cluster_1			chr17	47269395	47269396	chr17:47269395-47269396	cluster_2			chr2	9427337	9427338	chr2:9427337-9427338	cluster_3
chr9	37592519	37592520	chr9:37592519-37592520	cluster_1			chr10	80732639	80732640	chr10:80732639-80732640	cluster_2			chr3	46976176	46976177	chr3:46976176-46976177	cluster_3
chr11	506688	506689	chr11:506688-506689	cluster_1			chr11	57194844	57194845	chr11:57194844-57194845	cluster_2			chrX	40036539	40036540	chrX:40036539-40036540	cluster_3
chr15	93352623	93352624	chr15:93352623-93352624	cluster_1			chr11	57192397	57192398	chr11:57192397-57192398	cluster_2			chr15	70489054	70489055	chr15:70489054-70489055	cluster_3
chr17	57697180	57697181	chr17:57697180-57697181	cluster_1			chr11	58345709	58345710	chr11:58345709-58345710	cluster_2			chr2	191745196	191745197	chr2:191745196-191745197	cluster_3
chr19	59071103	59071104	chr19:59071103-59071104	cluster_1			chr7	5467685	5467686	chr7:5467685-5467686	cluster_2			chr11	112192776	112192777	chr11:112192776-112192777	cluster_3
chr11	17099166	17099167	chr11:17099166-17099167	cluster_1			chr9	132259176	132259177	chr9:132259176-132259177	cluster_2			chr16	69761398	69761399	chr16:69761398-69761399	cluster_3
chr10	81059459	81059460	chr10:81059459-81059460	cluster_1			chr3	105085572	105085573	chr3:105085572-105085573	cluster_2			chr4	151937402	151937403	chr4:151937402-151937403	cluster_3
chr5	71146861	71146862	chr5:71146861-71146862	cluster_1			chr2	70314003	70314004	chr2:70314003-70314004	cluster_2			chr12	111181562	111181563	chr12:111181562-111181563	cluster_3
chr11	68121980	68121981	chr11:68121980-68121981	cluster_1			chr20	60932348	60932349	chr20:60932348-60932349	cluster_2			chr7	156741747	156741748	chr7:156741747-156741748	cluster_3
chr2	27579927	27579928	chr2:27579927-27579928	cluster_1			chr12	6445416	6445417	chr12:6445416-6445417	cluster_2			chr3	194840407	194840408	chr3:194840407-194840408	cluster_3
chrX	153991781	153991782	chrX:153991781-153991782	cluster_1			chr4	2937344	2937345	chr4:2937344-2937345	cluster_2			chr6	74363037	74363038	chr6:74363037-74363038	cluster_3
chr3	39448281	39448282	chr3:39448281-39448282	cluster_1			chr7	73893509	73893510	chr7:73893509-73893510	cluster_2			chr16	2206319	2206320	chr16:2206319-2206320	cluster_3
chr4	2415015	2415016	chr4:2415015-2415016	cluster_1			chr17	43225900	43225901	chr17:43225900-43225901	cluster_2			chr9	123639902	123639903	chr9:123639902-123639903	cluster_3
chr10	49812778	49812779	chr10:49812778-49812779	cluster_1			chr2	61765642	61765643	chr2:61765642-61765643	cluster_2			chr5	95998636	95998637	chr5:95998636-95998637	cluster_3
chr9	3526630	3526631	chr9:3526630-3526631	cluster_1			chr19	12903440	12903441	chr19:12903440-12903441	cluster_2			chr7	43687634	43687635	chr7:43687634-43687635	cluster_3
chr11	108093748	108093749	chr11:108093748-108093749	cluster_1			chr17	27055623	27055624	chr17:27055623-27055624	cluster_2			chr9	33166409	33166410	chr9:33166409-33166410	cluster_3
chr11	130348227	130348228	chr11:130348227-130348228	cluster_1			chr10	80841655	80841656	chr10:80841655-80841656	cluster_2			chr2	38302919	38302920	chr2:38302919-38302920	cluster_3
chr8	145733913	145733914	chr8:145733913-145733914	cluster_1			chr14	50087290	50087291	chr14:50087290-50087291	cluster_2			chr3	9974682	9974683	chr3:9974682-9974683	cluster_3
chr17	1303388	1303389	chr17:1303388-1303389	cluster_1			chr11	65259403	65259404	chr11:65259403-65259404	cluster_2			chr9	114722060	114722061	chr9:114722060-114722061	cluster_3
chr12	106751995	106751996	chr12:106751995-106751996	cluster_1			chr1	228771359	228771360	chr1:228771359-228771360	cluster_2			chr3	195363378	195363379	chr3:195363378-195363379	cluster_3
chr2	85999634	85999635	chr2:85999634-85999635	cluster_1			chr17	42403663	42403664	chr17:42403663-42403664	cluster_2			chr9	124499589	124499590	chr9:124499589-124499590	cluster_3
chr7	16685939	16685940	chr7:16685939-16685940	cluster_1			chr2	87755567	87755568	chr2:87755567-87755568	cluster_2			chr6	36880604	36880605	chr6:36880604-36880605	cluster_3
chr9	139797015	139797016	chr9:139797015-139797016	cluster_1			chr17	900303	900304	chr17:900303-900304	cluster_2			chr6	40967435	40967436	chr6:40967435-40967436	cluster_3
chr11	66095978	66095979	chr11:66095978-66095979	cluster_1			chr19	42364684	42364685	chr19:42364684-42364685	cluster_2			chr2	20779865	20779866	chr2:20779865-20779866	cluster_3
chr10	89621929	89621930	chr10:89621929-89621930	cluster_1			chr12	56510551	56510552	chr12:56510551-56510552	cluster_2			chr17	80241379	80241380	chr17:80241379-80241380	cluster_3
chr11	107729325	107729326	chr11:107729325-107729326	cluster_1			chr12	123717573	123717574	chr12:123717573-123717574	cluster_2			chr10	134332345	134332346	chr10:134332345-134332346	cluster_3
chr1	156710854	156710855	chr1:156710854-156710855	cluster_1			chr6	111197494	111197495	chr6:111197494-111197495	cluster_2			chr11	64052682	64052683	chr11:64052682-64052683	cluster_3
chr20	3792521	3792522	chr20:3792521-3792522	cluster_1			chr20	32699939	32699940	chr20:32699939-32699940	cluster_2			chr1	156866533	156866534	chr1:156866533-156866534	cluster_3
chr6	42981937	42981938	chr6:42981937-42981938	cluster_1			chr6	43021520	43021521	chr6:43021520-43021521	cluster_2			chr10	121277123	121277124	chr10:121277123-121277124	cluster_3
chr10	131908677	131908678	chr10:131908677-131908678	cluster_1			chr1	143913045	143913046	chr1:143913045-143913046	cluster_2			chr10	88853793	88853794	chr10:88853793-88853794	cluster_3
chr20	36662038	36662039	chr20:36662038-36662039	cluster_1			chr11	1781906	1781907	chr11:1781906-1781907	cluster_2			chr6	26033643	26033644	chr6:26033643-26033644	cluster_3
chr8	141522188	141522189	chr8:141522188-141522189	cluster_1			chr12	109233277	109233278	chr12:109233277-109233278	cluster_2			chr1	32646182	32646183	chr1:32646182-32646183	cluster_3
chr11	63952850	63952851	chr11:63952850-63952851	cluster_1			chr6	42750524	42750525	chr6:42750524-42750525	cluster_2			chr8	101963029	101963030	chr8:101963029-101963030	cluster_3
chr11	67007537	67007538	chr11:67007537-67007538	cluster_1			chr11	65659356	65659357	chr11:65659356-65659357	cluster_2			chr7	66206787	66206788	chr7:66206787-66206788	cluster_3
chr10	27532094	27532095	chr10:27532094-27532095	cluster_1			chr8	107282340	107282341	chr8:107282340-107282341	cluster_2			chr6	7542859	7542860	chr6:7542859-7542860	cluster_3
chr19	9695149	9695150	chr19:9695149-9695150	cluster_1			chr11	72524179	72524180	chr11:72524179-72524180	cluster_2			chr9	131938380	131938381	chr9:131938380-131938381	cluster_3
chr2	131100484	131100485	chr2:131100484-131100485	cluster_1			chr19	42364303	42364304	chr19:42364303-42364304	cluster_2			chr3	187456815	187456816	chr3:187456815-187456816	cluster_3
chr6	86389047	86389048	chr6:86389047-86389048	cluster_1			chr6	13574065	13574066	chr6:13574065-13574066	cluster_2			chr15	90577695	90577696	chr15:90577695-90577696	cluster_3
chr17	73689913	73689914	chr17:73689913-73689914	cluster_1			chr20	19956245	19956246	chr20:19956245-19956246	cluster_2			chr6	56820789	56820790	chr6:56820789-56820790	cluster_3
chr19	4713831	4713832	chr19:4713831-4713832	cluster_1			chr6	36099046	36099047	chr6:36099046-36099047	cluster_2			chr1	113394539	113394540	chr1:113394539-113394540	cluster_3
chr11	62439129	62439130	chr11:62439129-62439130	cluster_1			chr18	3447976	3447977	chr18:3447976-3447977	cluster_2			chr14	90422896	90422897	chr14:90422896-90422897	cluster_3
chr1	43147805	43147806	chr1:43147805-43147806	cluster_1			chr11	130698882	130698883	chr11:130698882-130698883	cluster_2			chr11	118490486	118490487	chr11:118490486-118490487	cluster_3
chr1	151043113	151043114	chr1:151043113-151043114	cluster_1			chr1	183439460	183439461	chr1:183439460-183439461	cluster_2			chr6	31789231	31789232	chr6:31789231-31789232	cluster_3
chr19	14530146	14530147	chr19:14530146-14530147	cluster_1			chr11	47789252	47789253	chr11:47789252-47789253	cluster_2			chr19	4724650	4724651	chr19:4724650-4724651	cluster_3
chr2	38978369	38978370	chr2:38978369-38978370	cluster_1			chr11	69455340	69455341	chr11:69455340-69455341	cluster_2			chr6	12009644	12009645	chr6:12009644-12009645	cluster_3
chr9	131084794	131084795	chr9:131084794-131084795	cluster_1			chr7	138794571	138794572	chr7:138794571-138794572	cluster_2			chr3	27525868	27525869	chr3:27525868-27525869	cluster_3
chr19	41903211	41903212	chr19:41903211-41903212	cluster_1			chr6	33660662	33660663	chr6:33660662-33660663	cluster_2			chr6	11277796	11277797	chr6:11277796-11277797	cluster_3
chr14	64855108	64855109	chr14:64855108-64855109	cluster_1			chr10	74080527	74080528	chr10:74080527-74080528	cluster_2			chr21	45079973	45079974	chr21:45079973-45079974	cluster_3
chr2	202123047	202123048	chr2:202123047-202123048	cluster_1			chr11	66138672	66138673	chr11:66138672-66138673	cluster_2			chr6	168436868	168436869	chr6:168436868-168436869	cluster_3
chr17	37356623	37356624	chr17:37356623-37356624	cluster_1			chr9	132258296	132258297	chr9:132258296-132258297	cluster_2			chr2	171830914	171830915	chr2:171830914-171830915	cluster_3
chr10	121427579	121427580	chr10:121427579-121427580	cluster_1			chr20	32891124	32891125	chr20:32891124-32891125	cluster_2			chr1	32041914	32041915	chr1:32041914-32041915	cluster_3
chrX	153438356	153438357	chrX:153438356-153438357	cluster_1			chr20	44574484	44574485	chr20:44574484-44574485	cluster_2			chr22	24237695	24237696	chr22:24237695-24237696	cluster_3
chr2	29117487	29117488	chr2:29117487-29117488	cluster_1			chr9	66458510	66458511	chr9:66458510-66458511	cluster_2			chr3	187459499	187459500	chr3:187459499-187459500	cluster_3
chr5	138940514	138940515	chr5:138940514-138940515	cluster_1			chr1	153505833	153505834	chr1:153505833-153505834	cluster_2			chr6	44186410	44186411	chr6:44186410-44186411	cluster_3
chr19	18682550	18682551	chr19:18682550-18682551	cluster_1			chr2	87754954	87754955	chr2:87754954-87754955	cluster_2			chr11	33712350	33712351	chr11:33712350-33712351	cluster_3
chr6	30539300	30539301	chr6:30539300-30539301	cluster_1			chr17	71287808	71287809	chr17:71287808-71287809	cluster_2			chr5	5164359	5164360	chr5:5164359-5164360	cluster_3
chr1	211806377	211806378	chr1:211806377-211806378	cluster_1			chr7	26240986	26240987	chr7:26240986-26240987	cluster_2			chr11	110065110	110065111	chr11:110065110-110065111	cluster_3
chr3	99536761	99536762	chr3:99536761-99536762	cluster_1			chr12	124875972	124875973	chr12:124875972-124875973	cluster_2			chr6	30457752	30457753	chr6:30457752-30457753	cluster_3
chr12	121790308	121790309	chr12:121790308-121790309	cluster_1			chr8	145133275	145133276	chr8:145133275-145133276	cluster_2			chr4	190943498	190943499	chr4:190943498-190943499	cluster_3
chr7	97915761	97915762	chr7:97915761-97915762	cluster_1			chr14	50528006	50528007	chr14:50528006-50528007	cluster_2			chr7	73507395	73507396	chr7:73507395-73507396	cluster_3
chr20	36781307	36781308	chr20:36781307-36781308	cluster_1			chr11	65677176	65677177	chr11:65677176-65677177	cluster_2			chr1	221916331	221916332	chr1:221916331-221916332	cluster_3
chr10	105156477	105156478	chr10:105156477-105156478	cluster_1			chr12	57082380	57082381	chr12:57082380-57082381	cluster_2			chr20	47538664	47538665	chr20:47538664-47538665	cluster_3
chr11	75110691	75110692	chr11:75110691-75110692	cluster_1			chr7	55200661	55200662	chr7:55200661-55200662	cluster_2			chr1	224811755	224811756	chr1:224811755-224811756	cluster_3
chr7	157092649	157092650	chr7:157092649-157092650	cluster_1			chr6	33588860	33588861	chr6:33588860-33588861	cluster_2			chr1	32403066	32403067	chr1:32403066-32403067	cluster_3
chr17	58469938	58469939	chr17:58469938-58469939	cluster_1			chr6	37137523	37137524	chr6:37137523-37137524	cluster_2			chrX	47077965	47077966	chrX:47077965-47077966	cluster_3
chr2	109967704	109967705	chr2:109967704-109967705	cluster_1			chr20	47662988	47662989	chr20:47662988-47662989	cluster_2			chr3	45166046	45166047	chr3:45166046-45166047	cluster_3
chr6	167764970	167764971	chr6:167764970-167764971	cluster_1			chr1	16971293	16971294	chr1:16971293-16971294	cluster_2			chr11	94502573	94502574	chr11:94502573-94502574	cluster_3
chr8	146017730	146017731	chr8:146017730-146017731	cluster_1			chr14	54720450	54720451	chr14:54720450-54720451	cluster_2			chr7	66205523	66205524	chr7:66205523-66205524	cluster_3
chr10	121356855	121356856	chr10:121356855-121356856	cluster_1			chr20	62330201	62330202	chr20:62330201-62330202	cluster_2			chr20	279233	279234	chr20:279233-279234	cluster_3
chr6	5004138	5004139	chr6:5004138-5004139	cluster_1			chr17	76835978	76835979	chr17:76835978-76835979	cluster_2			chr17	79679979	79679980	chr17:79679979-79679980	cluster_3
chr2	110744600	110744601	chr2:110744600-110744601	cluster_1			chr2	10260925	10260926	chr2:10260925-10260926	cluster_2			chr7	73017220	73017221	chr7:73017220-73017221	cluster_3
chr2	191885090	191885091	chr2:191885090-191885091	cluster_1			chr6	34359706	34359707	chr6:34359706-34359707	cluster_2			chr20	34638351	34638352	chr20:34638351-34638352	cluster_3
chr11	65783002	65783003	chr11:65783002-65783003	cluster_1			chr3	49058918	49058919	chr3:49058918-49058919	cluster_2			chr1	154943207	154943208	chr1:154943207-154943208	cluster_3
chr4	109541831	109541832	chr4:109541831-109541832	cluster_1			chr14	50065615	50065616	chr14:50065615-50065616	cluster_2			chr1	100817243	100817244	chr1:100817243-100817244	cluster_3
chr2	73461550	73461551	chr2:73461550-73461551	cluster_1			chr8	107283625	107283626	chr8:107283625-107283626	cluster_2			chr6	82462364	82462365	chr6:82462364-82462365	cluster_3
chr1	147511091	147511092	chr1:147511091-147511092	cluster_1			chr17	76836981	76836982	chr17:76836981-76836982	cluster_2			chr19	782784	782785	chr19:782784-782785	cluster_3
chr1	155579780	155579781	chr1:155579780-155579781	cluster_1			chr6	27862305	27862306	chr6:27862305-27862306	cluster_2			chr2	95943469	95943470	chr2:95943469-95943470	cluster_3
chr20	34252784	34252785	chr20:34252784-34252785	cluster_1			chr7	56119561	56119562	chr7:56119561-56119562	cluster_2			chr6	16239670	16239671	chr6:16239670-16239671	cluster_3
chr11	69251930	69251931	chr11:69251930-69251931	cluster_1			chr10	102106286	102106287	chr10:102106286-102106287	cluster_2			chr10	71561732	71561733	chr10:71561732-71561733	cluster_3
chrX	38663028	38663029	chrX:38663028-38663029	cluster_1			chr17	7739009	7739010	chr17:7739009-7739010	cluster_2			chr19	17531454	17531455	chr19:17531454-17531455	cluster_3
chr6	33359147	33359148	chr6:33359147-33359148	cluster_1			chr20	35233954	35233955	chr20:35233954-35233955	cluster_2			chr12	111180985	111180986	chr12:111180985-111180986	cluster_3
chr20	61569267	61569268	chr20:61569267-61569268	cluster_1			chr7	151451381	151451382	chr7:151451381-151451382	cluster_2			chr6	28907541	28907542	chr6:28907541-28907542	cluster_3
chr7	157197806	157197807	chr7:157197806-157197807	cluster_1			chr14	23398539	23398540	chr14:23398539-23398540	cluster_2			chr2	88926918	88926919	chr2:88926918-88926919	cluster_3
chr12	110841428	110841429	chr12:110841428-110841429	cluster_1			chr11	65627881	65627882	chr11:65627881-65627882	cluster_2			chr10	120515361	120515362	chr10:120515361-120515362	cluster_3
chr10	5855631	5855632	chr10:5855631-5855632	cluster_1			chr19	13949961	13949962	chr19:13949961-13949962	cluster_2			chr19	39894685	39894686	chr19:39894685-39894686	cluster_3
chr1	28908308	28908309	chr1:28908308-28908309	cluster_1			chr5	1328286	1328287	chr5:1328286-1328287	cluster_2			chr7	51077189	51077190	chr7:51077189-51077190	cluster_3
chr11	63439187	63439188	chr11:63439187-63439188	cluster_1			chr9	139743713	139743714	chr9:139743713-139743714	cluster_2			chr1	1368753	1368754	chr1:1368753-1368754	cluster_3
chr8	96281702	96281703	chr8:96281702-96281703	cluster_1			chr19	47615479	47615480	chr19:47615479-47615480	cluster_2			chr14	65172260	65172261	chr14:65172260-65172261	cluster_3
chr19	49990927	49990928	chr19:49990927-49990928	cluster_1			chr11	65265057	65265058	chr11:65265057-65265058	cluster_2			chr12	25100081	25100082	chr12:25100081-25100082	cluster_3
chr14	55574690	55574691	chr14:55574690-55574691	cluster_1			chr11	65337868	65337869	chr11:65337868-65337869	cluster_2			chr3	43914755	43914756	chr3:43914755-43914756	cluster_3
chr22	37957927	37957928	chr22:37957927-37957928	cluster_1			chr5	171601035	171601036	chr5:171601035-171601036	cluster_2			chr19	13171259	13171260	chr19:13171259-13171260	cluster_3
chr1	167683937	167683938	chr1:167683937-167683938	cluster_1			chr5	14036310	14036311	chr5:14036310-14036311	cluster_2			chr1	224821021	224821022	chr1:224821021-224821022	cluster_3
chr20	33680821	33680822	chr20:33680821-33680822	cluster_1			chr10	80734532	80734533	chr10:80734532-80734533	cluster_2			chr19	48773257	48773258	chr19:48773257-48773258	cluster_3
chr12	109232273	109232274	chr12:109232273-109232274	cluster_1			chr9	127632671	127632672	chr9:127632671-127632672	cluster_2			chrX	3734243	3734244	chrX:3734243-3734244	cluster_3
chr11	134094328	134094329	chr11:134094328-134094329	cluster_1			chr6	26597203	26597204	chr6:26597203-26597204	cluster_2			chr3	57960652	57960653	chr3:57960652-57960653	cluster_3
chr11	126081519	126081520	chr11:126081519-126081520	cluster_1			chr2	112252028	112252029	chr2:112252028-112252029	cluster_2			chr21	36420725	36420726	chr21:36420725-36420726	cluster_3
chr5	43484075	43484076	chr5:43484075-43484076	cluster_1			chr17	30831355	30831356	chr17:30831355-30831356	cluster_2			chr1	42368063	42368064	chr1:42368063-42368064	cluster_3
chr9	2844034	2844035	chr9:2844034-2844035	cluster_1			chr19	41729582	41729583	chr19:41729582-41729583	cluster_2			chr19	10727854	10727855	chr19:10727854-10727855	cluster_3
chr20	62259797	62259798	chr20:62259797-62259798	cluster_1			chr9	131901794	131901795	chr9:131901794-131901795	cluster_2			chr4	77228331	77228332	chr4:77228331-77228332	cluster_3
chr11	64902160	64902161	chr11:64902160-64902161	cluster_1			chr5	132388502	132388503	chr5:132388502-132388503	cluster_2			chr17	56595077	56595078	chr17:56595077-56595078	cluster_3
chr20	33872634	33872635	chr20:33872634-33872635	cluster_1			chr20	30946871	30946872	chr20:30946871-30946872	cluster_2			chr3	171528494	171528495	chr3:171528494-171528495	cluster_3
chr19	54704759	54704760	chr19:54704759-54704760	cluster_1			chr4	120987841	120987842	chr4:120987841-120987842	cluster_2			chr3	61547323	61547324	chr3:61547323-61547324	cluster_3
chr9	93956254	93956255	chr9:93956254-93956255	cluster_1			chr19	42747352	42747353	chr19:42747352-42747353	cluster_2			chr9	32706864	32706865	chr9:32706864-32706865	cluster_3
chr9	139981157	139981158	chr9:139981157-139981158	cluster_1			chr20	25603902	25603903	chr20:25603902-25603903	cluster_2			chr6	28949931	28949932	chr6:28949931-28949932	cluster_3
chr3	101405437	101405438	chr3:101405437-101405438	cluster_1			chr2	178130182	178130183	chr2:178130182-178130183	cluster_2			chr17	16323436	16323437	chr17:16323436-16323437	cluster_3
chr7	138437430	138437431	chr7:138437430-138437431	cluster_1			chr10	13923950	13923951	chr10:13923950-13923951	cluster_2			chr9	97684607	97684608	chr9:97684607-97684608	cluster_3
chr1	26947435	26947436	chr1:26947435-26947436	cluster_1			chr20	31063224	31063225	chr20:31063224-31063225	cluster_2			chr9	98270049	98270050	chr9:98270049-98270050	cluster_3
chr1	28969752	28969753	chr1:28969752-28969753	cluster_1			chr11	62320767	62320768	chr11:62320767-62320768	cluster_2			chr11	47238097	47238098	chr11:47238097-47238098	cluster_3
chr8	117778978	117778979	chr8:117778978-117778979	cluster_1			chr6	26596111	26596112	chr6:26596111-26596112	cluster_2			chr1	207224300	207224301	chr1:207224300-207224301	cluster_3
chr10	43133540	43133541	chr10:43133540-43133541	cluster_1			chr1	155163480	155163481	chr1:155163480-155163481	cluster_2			chr2	44222631	44222632	chr2:44222631-44222632	cluster_3
chr7	154997166	154997167	chr7:154997166-154997167	cluster_1			chr6	33662228	33662229	chr6:33662228-33662229	cluster_2			chr1	206643955	206643956	chr1:206643955-206643956	cluster_3
chr1	115259459	115259460	chr1:115259459-115259460	cluster_1			chr17	46102007	46102008	chr17:46102007-46102008	cluster_2			chr2	74733870	74733871	chr2:74733870-74733871	cluster_3
chr1	94167410	94167411	chr1:94167410-94167411	cluster_1			chr17	18993499	18993500	chr17:18993499-18993500	cluster_2			chr14	102991642	102991643	chr14:102991642-102991643	cluster_3
chr16	11945322	11945323	chr16:11945322-11945323	cluster_1			chr17	36858872	36858873	chr17:36858872-36858873	cluster_2			chr18	658408	658409	chr18:658408-658409	cluster_3
chr18	43678522	43678523	chr18:43678522-43678523	cluster_1			chr2	47214339	47214340	chr2:47214339-47214340	cluster_2			chr20	49177961	49177962	chr20:49177961-49177962	cluster_3
chr12	57119008	57119009	chr12:57119008-57119009	cluster_1			chr11	844915	844916	chr11:844915-844916	cluster_2			chr1	2479579	2479580	chr1:2479579-2479580	cluster_3
chr17	26645917	26645918	chr17:26645917-26645918	cluster_1			chr6	139696645	139696646	chr6:139696645-139696646	cluster_2			chr22	28066345	28066346	chr22:28066345-28066346	cluster_3
chr1	76251759	76251760	chr1:76251759-76251760	cluster_1			chr8	144363183	144363184	chr8:144363183-144363184	cluster_2			chr12	104998066	104998067	chr12:104998066-104998067	cluster_3
chr7	148638285	148638286	chr7:148638285-148638286	cluster_1			chr7	89512	89513	chr7:89512-89513	cluster_2			chr9	98188646	98188647	chr9:98188646-98188647	cluster_3
chr2	111142168	111142169	chr2:111142168-111142169	cluster_1			chr22	30603087	30603088	chr22:30603087-30603088	cluster_2			chr17	70713993	70713994	chr17:70713993-70713994	cluster_3
chr16	23568639	23568640	chr16:23568639-23568640	cluster_1			chr1	16161179	16161180	chr1:16161179-16161180	cluster_2			chr19	2150405	2150406	chr19:2150405-2150406	cluster_3
chr2	172864992	172864993	chr2:172864992-172864993	cluster_1			chr1	155164360	155164361	chr1:155164360-155164361	cluster_2			chr17	55938438	55938439	chr17:55938438-55938439	cluster_3
chr1	109642849	109642850	chr1:109642849-109642850	cluster_1			chr22	30653808	30653809	chr22:30653808-30653809	cluster_2			chr19	1252665	1252666	chr19:1252665-1252666	cluster_3
chr19	10812137	10812138	chr19:10812137-10812138	cluster_1			chr21	46714714	46714715	chr21:46714714-46714715	cluster_2			chr1	22262074	22262075	chr1:22262074-22262075	cluster_3
chr16	2014735	2014736	chr16:2014735-2014736	cluster_1			chr20	44575203	44575204	chr20:44575203-44575204	cluster_2			chr10	80908757	80908758	chr10:80908757-80908758	cluster_3
chr2	68385100	68385101	chr2:68385100-68385101	cluster_1			chr5	96271764	96271765	chr5:96271764-96271765	cluster_2			chr8	130722532	130722533	chr8:130722532-130722533	cluster_3
chr19	2579145	2579146	chr19:2579145-2579146	cluster_1			chr1	24019123	24019124	chr1:24019123-24019124	cluster_2			chr19	38827775	38827776	chr19:38827775-38827776	cluster_3
chr17	5372301	5372302	chr17:5372301-5372302	cluster_1			chr12	124876969	124876970	chr12:124876969-124876970	cluster_2			chr17	7145648	7145649	chr17:7145648-7145649	cluster_3
chr6	41863710	41863711	chr6:41863710-41863711	cluster_1			chr11	58347203	58347204	chr11:58347203-58347204	cluster_2			chr12	99039123	99039124	chr12:99039123-99039124	cluster_3
chr8	145597468	145597469	chr8:145597468-145597469	cluster_1			chr6	13575353	13575354	chr6:13575353-13575354	cluster_2			chr7	44678936	44678937	chr7:44678936-44678937	cluster_3
chr8	101912812	101912813	chr8:101912812-101912813	cluster_1			chr19	16449556	16449557	chr19:16449556-16449557	cluster_2			chr1	228744566	228744567	chr1:228744566-228744567	cluster_3
chr7	25164971	25164972	chr7:25164971-25164972	cluster_1			chr1	193028619	193028620	chr1:193028619-193028620	cluster_2			chr11	101982322	101982323	chr11:101982322-101982323	cluster_3
chr2	87034746	87034747	chr2:87034746-87034747	cluster_1			chr6	31631869	31631870	chr6:31631869-31631870	cluster_2			chr6	16238616	16238617	chr6:16238616-16238617	cluster_3
chr10	127407867	127407868	chr10:127407867-127407868	cluster_1			chr9	139305125	139305126	chr9:139305125-139305126	cluster_2			chr19	1066394	1066395	chr19:1066394-1066395	cluster_3
chr6	3024181	3024182	chr6:3024181-3024182	cluster_1			chr19	39342550	39342551	chr19:39342550-39342551	cluster_2			chr12	39300658	39300659	chr12:39300658-39300659	cluster_3
chr6	144164576	144164577	chr6:144164576-144164577	cluster_1			chr1	149824201	149824202	chr1:149824201-149824202	cluster_2			chr3	32463846	32463847	chr3:32463846-32463847	cluster_3
chr19	55700940	55700941	chr19:55700940-55700941	cluster_1			chr5	957645	957646	chr5:957645-957646	cluster_2			chr7	2861649	2861650	chr7:2861649-2861650	cluster_3
chr1	46016507	46016508	chr1:46016507-46016508	cluster_1			chr7	100761798	100761799	chr7:100761798-100761799	cluster_2			chr4	88311373	88311374	chr4:88311373-88311374	cluster_3
chr11	8986520	8986521	chr11:8986520-8986521	cluster_1			chr5	137990207	137990208	chr5:137990207-137990208	cluster_2			chr11	64864118	64864119	chr11:64864118-64864119	cluster_3
chr4	140222702	140222703	chr4:140222702-140222703	cluster_1			chr8	129188985	129188986	chr8:129188985-129188986	cluster_2			chr19	17445767	17445768	chr19:17445767-17445768	cluster_3
chr17	40540901	40540902	chr17:40540901-40540902	cluster_1			chr9	101017614	101017615	chr9:101017614-101017615	cluster_2			chr1	109741137	109741138	chr1:109741137-109741138	cluster_3
chr6	33581338	33581339	chr6:33581338-33581339	cluster_1			chr11	65382841	65382842	chr11:65382841-65382842	cluster_2			chr6	155636201	155636202	chr6:155636201-155636202	cluster_3
chr11	63933632	63933633	chr11:63933632-63933633	cluster_1			chr3	45595075	45595076	chr3:45595075-45595076	cluster_2			chr17	60781253	60781254	chr17:60781253-60781254	cluster_3
chr17	33478208	33478209	chr17:33478208-33478209	cluster_1			chr1	153517746	153517747	chr1:153517746-153517747	cluster_2			chr11	119039385	119039386	chr11:119039385-119039386	cluster_3
chr11	70005954	70005955	chr11:70005954-70005955	cluster_1			chr9	127631219	127631220	chr9:127631219-127631220	cluster_2			chr7	142509038	142509039	chr7:142509038-142509039	cluster_3
chr19	1438482	1438483	chr19:1438482-1438483	cluster_1			chr21	46738989	46738990	chr21:46738989-46738990	cluster_2			chr17	48739485	48739486	chr17:48739485-48739486	cluster_3
chr19	13227526	13227527	chr19:13227526-13227527	cluster_1			chr6	75915103	75915104	chr6:75915103-75915104	cluster_2			chr16	84872998	84872999	chr16:84872998-84872999	cluster_3
chr3	135915607	135915608	chr3:135915607-135915608	cluster_1			chr1	193029193	193029194	chr1:193029193-193029194	cluster_2			chr9	33167658	33167659	chr9:33167658-33167659	cluster_3
chr7	150725900	150725901	chr7:150725900-150725901	cluster_1			chr6	34360742	34360743	chr6:34360742-34360743	cluster_2			chr1	214724777	214724778	chr1:214724777-214724778	cluster_3
chr1	118472381	118472382	chr1:118472381-118472382	cluster_1			chr7	157101861	157101862	chr7:157101861-157101862	cluster_2			chr11	58910734	58910735	chr11:58910734-58910735	cluster_3
chr20	43589223	43589224	chr20:43589223-43589224	cluster_1			chr20	1398230	1398231	chr20:1398230-1398231	cluster_2			chr15	67341114	67341115	chr15:67341114-67341115	cluster_3
chr14	45722758	45722759	chr14:45722758-45722759	cluster_1			chr4	57843634	57843635	chr4:57843634-57843635	cluster_2			chr8	99954683	99954684	chr8:99954683-99954684	cluster_3
chr9	129921720	129921721	chr9:129921720-129921721	cluster_1			chr11	68890347	68890348	chr11:68890347-68890348	cluster_2			chr19	18415841	18415842	chr19:18415841-18415842	cluster_3
chr19	47852366	47852367	chr19:47852366-47852367	cluster_1			chr19	28284670	28284671	chr19:28284670-28284671	cluster_2			chr5	55574532	55574533	chr5:55574532-55574533	cluster_3
chr7	66386108	66386109	chr7:66386108-66386109	cluster_1			chr11	73694679	73694680	chr11:73694679-73694680	cluster_2			chrX	153237653	153237654	chrX:153237653-153237654	cluster_3
chr14	64108415	64108416	chr14:64108415-64108416	cluster_1			chr3	5019414	5019415	chr3:5019414-5019415	cluster_2			chr5	5272317	5272318	chr5:5272317-5272318	cluster_3
chr7	148726092	148726093	chr7:148726092-148726093	cluster_1			chr6	37102402	37102403	chr6:37102402-37102403	cluster_2			chr1	145399380	145399381	chr1:145399380-145399381	cluster_3
chr8	103757801	103757802	chr8:103757801-103757802	cluster_1			chr1	95089275	95089276	chr1:95089275-95089276	cluster_2			chr16	2803168	2803169	chr16:2803168-2803169	cluster_3
chrX	70752815	70752816	chrX:70752815-70752816	cluster_1			chr6	10747889	10747890	chr6:10747889-10747890	cluster_2			chr7	66459819	66459820	chr7:66459819-66459820	cluster_3
chr11	69312212	69312213	chr11:69312212-69312213	cluster_1			chr17	75120386	75120387	chr17:75120386-75120387	cluster_2			chr11	62368783	62368784	chr11:62368783-62368784	cluster_3
chr22	40742713	40742714	chr22:40742713-40742714	cluster_1			chr2	70370038	70370039	chr2:70370038-70370039	cluster_2			chr1	225614797	225614798	chr1:225614797-225614798	cluster_3
chr11	71159804	71159805	chr11:71159804-71159805	cluster_1			chr1	114447926	114447927	chr1:114447926-114447927	cluster_2			chr1	26604984	26604985	chr1:26604984-26604985	cluster_3
chr8	143317124	143317125	chr8:143317124-143317125	cluster_1			chr6	42751262	42751263	chr6:42751262-42751263	cluster_2			chr20	61557116	61557117	chr20:61557116-61557117	cluster_3
chr4	53579162	53579163	chr4:53579162-53579163	cluster_1			chr5	38466900	38466901	chr5:38466900-38466901	cluster_2			chr8	141601399	141601400	chr8:141601399-141601400	cluster_3
chr19	19144738	19144739	chr19:19144738-19144739	cluster_1			chr6	31939822	31939823	chr6:31939822-31939823	cluster_2			chr1	27668020	27668021	chr1:27668020-27668021	cluster_3
chr7	155711925	155711926	chr7:155711925-155711926	cluster_1			chr9	137030015	137030016	chr9:137030015-137030016	cluster_2			chr10	94351557	94351558	chr10:94351557-94351558	cluster_3
chr3	12526112	12526113	chr3:12526112-12526113	cluster_1			chr11	128586986	128586987	chr11:128586986-128586987	cluster_2			chr12	94965581	94965582	chr12:94965581-94965582	cluster_3
chr17	43138483	43138484	chr17:43138483-43138484	cluster_1			chr14	23450124	23450125	chr14:23450124-23450125	cluster_2			chr5	133888280	133888281	chr5:133888280-133888281	cluster_3
chr1	24018372	24018373	chr1:24018372-24018373	cluster_1			chr7	1595798	1595799	chr7:1595798-1595799	cluster_2			chr10	124914629	124914630	chr10:124914629-124914630	cluster_3
chr1	45265567	45265568	chr1:45265567-45265568	cluster_1			chr14	100042007	100042008	chr14:100042007-100042008	cluster_2			chr9	140135760	140135761	chr9:140135760-140135761	cluster_3
chr11	125495868	125495869	chr11:125495868-125495869	cluster_1			chr16	21529671	21529672	chr16:21529671-21529672	cluster_2			chr7	116140743	116140744	chr7:116140743-116140744	cluster_3
chr10	75936312	75936313	chr10:75936312-75936313	cluster_1			chr17	27052908	27052909	chr17:27052908-27052909	cluster_2			chr22	39570966	39570967	chr22:39570966-39570967	cluster_3
chr2	178483584	178483585	chr2:178483584-178483585	cluster_1			chr22	36725578	36725579	chr22:36725578-36725579	cluster_2			chr5	443636	443637	chr5:443636-443637	cluster_3
chr2	178128306	178128307	chr2:178128306-178128307	cluster_1			chr19	17448254	17448255	chr19:17448254-17448255	cluster_2			chr3	197217093	197217094	chr3:197217093-197217094	cluster_3
chr9	139462583	139462584	chr9:139462583-139462584	cluster_1			chr22	30652267	30652268	chr22:30652267-30652268	cluster_2			chr22	39571856	39571857	chr22:39571856-39571857	cluster_3
chr9	101338065	101338066	chr9:101338065-101338066	cluster_1			chr8	144691391	144691392	chr8:144691391-144691392	cluster_2			chr1	179052190	179052191	chr1:179052190-179052191	cluster_3
chr11	57508829	57508830	chr11:57508829-57508830	cluster_1			chr6	33167644	33167645	chr6:33167644-33167645	cluster_2			chr9	130332119	130332120	chr9:130332119-130332120	cluster_3
chr1	156571230	156571231	chr1:156571230-156571231	cluster_1			chr6	27115074	27115075	chr6:27115074-27115075	cluster_2			chr11	119040201	119040202	chr11:119040201-119040202	cluster_3
chr6	11263818	11263819	chr6:11263818-11263819	cluster_1			chr5	171601716	171601717	chr5:171601716-171601717	cluster_2			chr18	19928232	19928233	chr18:19928232-19928233	cluster_3
chr12	64616011	64616012	chr12:64616011-64616012	cluster_1			chr19	13265231	13265232	chr19:13265231-13265232	cluster_2			chr7	150930421	150930422	chr7:150930421-150930422	cluster_3
chr3	31573802	31573803	chr3:31573802-31573803	cluster_1			chr11	57509399	57509400	chr11:57509399-57509400	cluster_2			chr6	34760049	34760050	chr6:34760049-34760050	cluster_3
chr5	134074068	134074069	chr5:134074068-134074069	cluster_1			chr6	31795571	31795572	chr6:31795571-31795572	cluster_2			chr4	151936271	151936272	chr4:151936271-151936272	cluster_3
chr2	152266421	152266422	chr2:152266421-152266422	cluster_1			chr6	74276953	74276954	chr6:74276953-74276954	cluster_2			chr14	94494882	94494883	chr14:94494882-94494883	cluster_3
chr6	143771750	143771751	chr6:143771750-143771751	cluster_1			chr1	62901936	62901937	chr1:62901936-62901937	cluster_2			chr2	65527656	65527657	chr2:65527656-65527657	cluster_3
chr8	144363853	144363854	chr8:144363853-144363854	cluster_1			chr11	64036117	64036118	chr11:64036117-64036118	cluster_2			chr17	57232579	57232580	chr17:57232579-57232580	cluster_3
chr11	69682684	69682685	chr11:69682684-69682685	cluster_1			chr20	33890817	33890818	chr20:33890817-33890818	cluster_2			chr2	131555165	131555166	chr2:131555165-131555166	cluster_3
chr2	122494427	122494428	chr2:122494427-122494428	cluster_1			chr5	180673436	180673437	chr5:180673436-180673437	cluster_2			chr21	38445205	38445206	chr21:38445205-38445206	cluster_3
chr20	39958371	39958372	chr20:39958371-39958372	cluster_1			chr7	151217354	151217355	chr7:151217354-151217355	cluster_2			chr20	37230283	37230284	chr20:37230283-37230284	cluster_3
chr9	138818784	138818785	chr9:138818784-138818785	cluster_1			chr10	121076384	121076385	chr10:121076384-121076385	cluster_2			chr1	117112652	117112653	chr1:117112652-117112653	cluster_3
chrX	52926231	52926232	chrX:52926231-52926232	cluster_1			chr1	16161661	16161662	chr1:16161661-16161662	cluster_2			chr11	47235974	47235975	chr11:47235974-47235975	cluster_3
chr2	96971371	96971372	chr2:96971371-96971372	cluster_1			chr1	149823049	149823050	chr1:149823049-149823050	cluster_2			chr6	33659962	33659963	chr6:33659962-33659963	cluster_3
chr6	34725217	34725218	chr6:34725217-34725218	cluster_1			chr17	80452687	80452688	chr17:80452687-80452688	cluster_2			chr6	37016717	37016718	chr6:37016717-37016718	cluster_3
chr5	111496640	111496641	chr5:111496640-111496641	cluster_1			chr10	74032784	74032785	chr10:74032784-74032785	cluster_2			chr11	59521694	59521695	chr11:59521694-59521695	cluster_3
chr6	153304511	153304512	chr6:153304511-153304512	cluster_1			chr1	44300356	44300357	chr1:44300356-44300357	cluster_2			chr6	31720368	31720369	chr6:31720368-31720369	cluster_3
chr7	151384887	151384888	chr7:151384887-151384888	cluster_1			chr9	140506808	140506809	chr9:140506808-140506809	cluster_2			chr17	80201249	80201250	chr17:80201249-80201250	cluster_3
chr11	68848030	68848031	chr11:68848030-68848031	cluster_1			chr11	65628375	65628376	chr11:65628375-65628376	cluster_2			chr7	128471545	128471546	chr7:128471545-128471546	cluster_3
chr2	70141484	70141485	chr2:70141484-70141485	cluster_1			chr10	33624872	33624873	chr10:33624872-33624873	cluster_2			chr5	14153289	14153290	chr5:14153289-14153290	cluster_3
chr17	29923837	29923838	chr17:29923837-29923838	cluster_1			chr6	30029043	30029044	chr6:30029043-30029044	cluster_2			chr8	49321133	49321134	chr8:49321133-49321134	cluster_3
chr9	125027217	125027218	chr9:125027217-125027218	cluster_1			chr11	68889594	68889595	chr11:68889594-68889595	cluster_2			chr6	138188347	138188348	chr6:138188347-138188348	cluster_3
chr2	101179478	101179479	chr2:101179478-101179479	cluster_1			chr9	109625134	109625135	chr9:109625134-109625135	cluster_2			chr9	35490266	35490267	chr9:35490266-35490267	cluster_3
chr9	127962996	127962997	chr9:127962996-127962997	cluster_1			chr16	21532979	21532980	chr16:21532979-21532980	cluster_2			chr19	3984270	3984271	chr19:3984270-3984271	cluster_3
chr2	190306304	190306305	chr2:190306304-190306305	cluster_1			chr17	33308155	33308156	chr17:33308155-33308156	cluster_2			chr20	44035474	44035475	chr20:44035474-44035475	cluster_3
chr10	75012400	75012401	chr10:75012400-75012401	cluster_1			chr11	68039818	68039819	chr11:68039818-68039819	cluster_2			chr20	43349482	43349483	chr20:43349482-43349483	cluster_3
chr9	35657872	35657873	chr9:35657872-35657873	cluster_1			chr11	130397686	130397687	chr11:130397686-130397687	cluster_2			chr10	116305023	116305024	chr10:116305023-116305024	cluster_3
chr5	158636804	158636805	chr5:158636804-158636805	cluster_1			chr11	129873064	129873065	chr11:129873064-129873065	cluster_2			chr17	25879611	25879612	chr17:25879611-25879612	cluster_3
chr11	73490513	73490514	chr11:73490513-73490514	cluster_1			chr20	61334995	61334996	chr20:61334995-61334996	cluster_2			chr19	49375229	49375230	chr19:49375229-49375230	cluster_3
chr17	33307449	33307450	chr17:33307449-33307450	cluster_1			chr1	62902535	62902536	chr1:62902535-62902536	cluster_2			chr12	109900417	109900418	chr12:109900417-109900418	cluster_3
chr11	33182932	33182933	chr11:33182932-33182933	cluster_1			chr6	43395769	43395770	chr6:43395769-43395770	cluster_2			chr19	41725029	41725030	chr19:41725029-41725030	cluster_3
chr19	45959329	45959330	chr19:45959329-45959330	cluster_1			chr6	33281855	33281856	chr6:33281855-33281856	cluster_2			chr2	201677342	201677343	chr2:201677342-201677343	cluster_3
chr1	154531506	154531507	chr1:154531506-154531507	cluster_1			chr11	65666969	65666970	chr11:65666969-65666970	cluster_2			chr14	91695100	91695101	chr14:91695100-91695101	cluster_3
chr5	67730004	67730005	chr5:67730004-67730005	cluster_1			chr8	146012378	146012379	chr8:146012378-146012379	cluster_2			chr1	229695351	229695352	chr1:229695351-229695352	cluster_3
chr12	56862301	56862302	chr12:56862301-56862302	cluster_1			chr16	70780400	70780401	chr16:70780400-70780401	cluster_2			chr5	139423126	139423127	chr5:139423126-139423127	cluster_3
chr20	43331655	43331656	chr20:43331655-43331656	cluster_1			chr17	61904539	61904540	chr17:61904539-61904540	cluster_2			chr12	125166266	125166267	chr12:125166266-125166267	cluster_3
chr8	103425201	103425202	chr8:103425201-103425202	cluster_1			chr1	156097103	156097104	chr1:156097103-156097104	cluster_2			chr10	31422940	31422941	chr10:31422940-31422941	cluster_3
chr11	118955693	118955694	chr11:118955693-118955694	cluster_1			chr8	146052991	146052992	chr8:146052991-146052992	cluster_2			chr11	75062046	75062047	chr11:75062046-75062047	cluster_3
chr20	10652222	10652223	chr20:10652222-10652223	cluster_1			chr6	42056087	42056088	chr6:42056087-42056088	cluster_2			chr15	67437129	67437130	chr15:67437129-67437130	cluster_3
chr6	160148025	160148026	chr6:160148025-160148026	cluster_1			chr20	30193114	30193115	chr20:30193114-30193115	cluster_2			chr16	4527114	4527115	chr16:4527114-4527115	cluster_3
chr10	5726525	5726526	chr10:5726525-5726526	cluster_1			chr7	100487185	100487186	chr7:100487185-100487186	cluster_2			chr5	149111642	149111643	chr5:149111642-149111643	cluster_3
chr10	25305782	25305783	chr10:25305782-25305783	cluster_1			chr21	46739540	46739541	chr21:46739540-46739541	cluster_2			chr20	36623160	36623161	chr20:36623160-36623161	cluster_3
chr10	75007144	75007145	chr10:75007144-75007145	cluster_1			chr17	40075747	40075748	chr17:40075747-40075748	cluster_2			chr19	5046938	5046939	chr19:5046938-5046939	cluster_3
chr2	44588801	44588802	chr2:44588801-44588802	cluster_1			chr1	155108860	155108861	chr1:155108860-155108861	cluster_2			chr21	46265990	46265991	chr21:46265990-46265991	cluster_3
chr22	36925118	36925119	chr22:36925118-36925119	cluster_1			chr19	4910961	4910962	chr19:4910961-4910962	cluster_2			chr10	134260946	134260947	chr10:134260946-134260947	cluster_3
chr9	19380126	19380127	chr9:19380126-19380127	cluster_1			chr17	48138404	48138405	chr17:48138404-48138405	cluster_2			chr16	88847805	88847806	chr16:88847805-88847806	cluster_3
chr9	2157926	2157927	chr9:2157926-2157927	cluster_1			chr1	156096313	156096314	chr1:156096313-156096314	cluster_2			chr10	28821269	28821270	chr10:28821269-28821270	cluster_3
chr11	6704495	6704496	chr11:6704495-6704496	cluster_1			chr20	43966576	43966577	chr20:43966576-43966577	cluster_2			chr6	36703318	36703319	chr6:36703318-36703319	cluster_3
chr4	71554206	71554207	chr4:71554206-71554207	cluster_1			chr8	146128138	146128139	chr8:146128138-146128139	cluster_2			chr6	29720308	29720309	chr6:29720308-29720309	cluster_3
chr3	197677112	197677113	chr3:197677112-197677113	cluster_1			chr10	102758666	102758667	chr10:102758666-102758667	cluster_2			chr13	45391455	45391456	chr13:45391455-45391456	cluster_3
chr18	13726660	13726661	chr18:13726660-13726661	cluster_1			chr6	31763466	31763467	chr6:31763466-31763467	cluster_2			chr17	45266946	45266947	chr17:45266946-45266947	cluster_3
chr6	711316	711317	chr6:711316-711317	cluster_1			chr3	46447427	46447428	chr3:46447427-46447428	cluster_2			chr1	24286323	24286324	chr1:24286323-24286324	cluster_3
chr1	32420375	32420376	chr1:32420375-32420376	cluster_1			chr15	75335477	75335478	chr15:75335477-75335478	cluster_2			chr3	4867757	4867758	chr3:4867757-4867758	cluster_3
chr14	20811457	20811458	chr14:20811457-20811458	cluster_1			chr16	3073469	3073470	chr16:3073469-3073470	cluster_2			chr6	52537431	52537432	chr6:52537431-52537432	cluster_3
chr12	20704400	20704401	chr12:20704400-20704401	cluster_1			chr19	39339942	39339943	chr19:39339942-39339943	cluster_2			chr20	56883694	56883695	chr20:56883694-56883695	cluster_3
chr1	222639020	222639021	chr1:222639020-222639021	cluster_1			chr10	102826081	102826082	chr10:102826081-102826082	cluster_2			chr2	74426315	74426316	chr2:74426315-74426316	cluster_3
chr19	40476801	40476802	chr19:40476801-40476802	cluster_1			chr8	101964280	101964281	chr8:101964280-101964281	cluster_2			chr9	137516842	137516843	chr9:137516842-137516843	cluster_3
chr20	54967626	54967627	chr20:54967626-54967627	cluster_1			chr5	10702262	10702263	chr5:10702262-10702263	cluster_2			chr1	202780579	202780580	chr1:202780579-202780580	cluster_3
chrX	102942288	102942289	chrX:102942288-102942289	cluster_1			chr16	2203714	2203715	chr16:2203714-2203715	cluster_2			chr2	151344286	151344287	chr2:151344286-151344287	cluster_3
chr1	226005528	226005529	chr1:226005528-226005529	cluster_1			chr16	2204270	2204271	chr16:2204270-2204271	cluster_2			chr7	134143463	134143464	chr7:134143463-134143464	cluster_3
chr14	96000920	96000921	chr14:96000920-96000921	cluster_1			chr1	153581454	153581455	chr1:153581454-153581455	cluster_2			chr15	40633173	40633174	chr15:40633173-40633174	cluster_3
chr1	8258081	8258082	chr1:8258081-8258082	cluster_1			chr20	57226184	57226185	chr20:57226184-57226185	cluster_2			chr2	110871974	110871975	chr2:110871974-110871975	cluster_3
chr4	54232209	54232210	chr4:54232209-54232210	cluster_1			chr11	1783789	1783790	chr11:1783789-1783790	cluster_2			chr9	38392443	38392444	chr9:38392443-38392444	cluster_3
chr5	159592764	159592765	chr5:159592764-159592765	cluster_1			chr7	129649005	129649006	chr7:129649005-129649006	cluster_2			chr8	23202922	23202923	chr8:23202922-23202923	cluster_3
chr6	41286659	41286660	chr6:41286659-41286660	cluster_1			chr8	103875390	103875391	chr8:103875390-103875391	cluster_2			chr15	93345458	93345459	chr15:93345458-93345459	cluster_3
chr19	10217031	10217032	chr19:10217031-10217032	cluster_1			chr6	158460911	158460912	chr6:158460911-158460912	cluster_2			chrX	12993688	12993689	chrX:12993688-12993689	cluster_3
chr6	37019384	37019385	chr6:37019384-37019385	cluster_1			chr11	66140032	66140033	chr11:66140032-66140033	cluster_2			chr14	50442864	50442865	chr14:50442864-50442865	cluster_3
chr14	21979385	21979386	chr14:21979385-21979386	cluster_1			chr17	42404402	42404403	chr17:42404402-42404403	cluster_2			chr17	42084185	42084186	chr17:42084185-42084186	cluster_3
chr8	101859793	101859794	chr8:101859793-101859794	cluster_1			chr11	82869175	82869176	chr11:82869175-82869176	cluster_2			chr12	52624851	52624852	chr12:52624851-52624852	cluster_3
chr4	4291795	4291796	chr4:4291795-4291796	cluster_1			chr11	67141796	67141797	chr11:67141796-67141797	cluster_2			chr12	109250429	109250430	chr12:109250429-109250430	cluster_3
chr11	88070934	88070935	chr11:88070934-88070935	cluster_1			chr11	71499150	71499151	chr11:71499150-71499151	cluster_2			chr11	46300489	46300490	chr11:46300489-46300490	cluster_3
chr4	76649603	76649604	chr4:76649603-76649604	cluster_1			chr1	53792549	53792550	chr1:53792549-53792550	cluster_2			chr22	28067040	28067041	chr22:28067040-28067041	cluster_3
chr8	67341267	67341268	chr8:67341267-67341268	cluster_1			chr1	244998224	244998225	chr1:244998224-244998225	cluster_2			chr11	66751661	66751662	chr11:66751661-66751662	cluster_3
chr1	38325479	38325480	chr1:38325479-38325480	cluster_1			chr6	33128971	33128972	chr6:33128971-33128972	cluster_2			chr7	6145348	6145349	chr7:6145348-6145349	cluster_3
chr2	118572278	118572279	chr2:118572278-118572279	cluster_1			chr7	26239885	26239886	chr7:26239885-26239886	cluster_2			chr4	38321620	38321621	chr4:38321620-38321621	cluster_3
chr19	35810080	35810081	chr19:35810080-35810081	cluster_1			chr17	80188462	80188463	chr17:80188462-80188463	cluster_2			chr15	85260186	85260187	chr15:85260186-85260187	cluster_3
chr11	68856874	68856875	chr11:68856874-68856875	cluster_1			chr1	38156255	38156256	chr1:38156255-38156256	cluster_2			chr10	125793565	125793566	chr10:125793565-125793566	cluster_3
chr17	79961688	79961689	chr17:79961688-79961689	cluster_1			chr14	62028641	62028642	chr14:62028641-62028642	cluster_2			chr12	107348742	107348743	chr12:107348742-107348743	cluster_3
chr4	2965171	2965172	chr4:2965171-2965172	cluster_1			chr11	62432811	62432812	chr11:62432811-62432812	cluster_2			chr2	96069158	96069159	chr2:96069158-96069159	cluster_3
chr17	48450483	48450484	chr17:48450483-48450484	cluster_1			chr10	102758054	102758055	chr10:102758054-102758055	cluster_2			chr1	159859731	159859732	chr1:159859731-159859732	cluster_3
chr1	153483599	153483600	chr1:153483599-153483600	cluster_1			chr10	101945970	101945971	chr10:101945970-101945971	cluster_2			chr16	67281348	67281349	chr16:67281348-67281349	cluster_3
chr11	6624760	6624761	chr11:6624760-6624761	cluster_1			chr20	61423589	61423590	chr20:61423589-61423590	cluster_2			chr11	76494698	76494699	chr11:76494698-76494699	cluster_3
chr11	128337738	128337739	chr11:128337738-128337739	cluster_1			chr14	69043444	69043445	chr14:69043444-69043445	cluster_2			chr17	76958981	76958982	chr17:76958981-76958982	cluster_3
chr10	71993419	71993420	chr10:71993419-71993420	cluster_1			chr2	43823371	43823372	chr2:43823371-43823372	cluster_2			chr9	124044317	124044318	chr9:124044317-124044318	cluster_3
chr6	111303292	111303293	chr6:111303292-111303293	cluster_1			chr5	6632728	6632729	chr5:6632728-6632729	cluster_2			chr19	38397704	38397705	chr19:38397704-38397705	cluster_3
chr6	26987941	26987942	chr6:26987941-26987942	cluster_1			chr14	55240306	55240307	chr14:55240306-55240307	cluster_2			chr1	935536	935537	chr1:935536-935537	cluster_3
chr9	127581092	127581093	chr9:127581092-127581093	cluster_1			chrX	40035215	40035216	chrX:40035215-40035216	cluster_2			chr3	194462087	194462088	chr3:194462087-194462088	cluster_3
chr19	2783560	2783561	chr19:2783560-2783561	cluster_1			chr3	57935731	57935732	chr3:57935731-57935732	cluster_2			chr1	84972375	84972376	chr1:84972375-84972376	cluster_3
chr10	99496726	99496727	chr10:99496726-99496727	cluster_1			chr8	128822084	128822085	chr8:128822084-128822085	cluster_2			chr1	21661429	21661430	chr1:21661429-21661430	cluster_3
chr11	114310100	114310101	chr11:114310100-114310101	cluster_1			chr6	45345961	45345962	chr6:45345961-45345962	cluster_2			chr1	110453369	110453370	chr1:110453369-110453370	cluster_3
chr6	126102024	126102025	chr6:126102024-126102025	cluster_1			chr6	14733804	14733805	chr6:14733804-14733805	cluster_2			chr10	121013195	121013196	chr10:121013195-121013196	cluster_3
chr21	30445950	30445951	chr21:30445950-30445951	cluster_1			chr17	43224720	43224721	chr17:43224720-43224721	cluster_2			chr1	205254057	205254058	chr1:205254057-205254058	cluster_3
chr10	96122701	96122702	chr10:96122701-96122702	cluster_1			chr17	4852703	4852704	chr17:4852703-4852704	cluster_2			chr19	54976073	54976074	chr19:54976073-54976074	cluster_3
chr13	76123557	76123558	chr13:76123557-76123558	cluster_1			chr10	74076956	74076957	chr10:74076956-74076957	cluster_2			chr17	35208236	35208237	chr17:35208236-35208237	cluster_3
chr17	55927402	55927403	chr17:55927402-55927403	cluster_1			chr7	139759408	139759409	chr7:139759408-139759409	cluster_2			chr8	49321743	49321744	chr8:49321743-49321744	cluster_3
chr7	99679516	99679517	chr7:99679516-99679517	cluster_1			chr2	112252734	112252735	chr2:112252734-112252735	cluster_2			chr1	22109786	22109787	chr1:22109786-22109787	cluster_3
chr13	92001449	92001450	chr13:92001449-92001450	cluster_1			chr19	46272451	46272452	chr19:46272451-46272452	cluster_2			chr4	331323	331324	chr4:331323-331324	cluster_3
chr2	230787062	230787063	chr2:230787062-230787063	cluster_1			chr1	235116863	235116864	chr1:235116863-235116864	cluster_2			chr4	10100545	10100546	chr4:10100545-10100546	cluster_3
chr2	28549148	28549149	chr2:28549148-28549149	cluster_1			chr11	61129671	61129672	chr11:61129671-61129672	cluster_2			chr7	66461903	66461904	chr7:66461903-66461904	cluster_3
chr19	48949335	48949336	chr19:48949335-48949336	cluster_1			chr20	30311819	30311820	chr20:30311819-30311820	cluster_2			chr6	41935358	41935359	chr6:41935358-41935359	cluster_3
chr12	21810360	21810361	chr12:21810360-21810361	cluster_1			chr1	155214604	155214605	chr1:155214604-155214605	cluster_2			chr10	126773024	126773025	chr10:126773024-126773025	cluster_3
chr12	62996316	62996317	chr12:62996316-62996317	cluster_1			chr1	110366773	110366774	chr1:110366773-110366774	cluster_2			chrX	12992777	12992778	chrX:12992777-12992778	cluster_3
chr11	77850659	77850660	chr11:77850659-77850660	cluster_1			chr6	170863415	170863416	chr6:170863415-170863416	cluster_2			chr9	36258082	36258083	chr9:36258082-36258083	cluster_3
chr3	3168995	3168996	chr3:3168995-3168996	cluster_1			chr4	99850076	99850077	chr4:99850076-99850077	cluster_2			chr2	101437216	101437217	chr2:101437216-101437217	cluster_3
chr11	68671322	68671323	chr11:68671322-68671323	cluster_1			chr17	4635108	4635109	chr17:4635108-4635109	cluster_2			chr19	58892549	58892550	chr19:58892549-58892550	cluster_3
chr6	111279743	111279744	chr6:111279743-111279744	cluster_1			chr16	2205275	2205276	chr16:2205275-2205276	cluster_2			chr19	18390373	18390374	chr19:18390373-18390374	cluster_3
chr4	83812366	83812367	chr4:83812366-83812367	cluster_1			chr1	36818677	36818678	chr1:36818677-36818678	cluster_2			chr9	84304461	84304462	chr9:84304461-84304462	cluster_3
chr13	27825711	27825712	chr13:27825711-27825712	cluster_1			chr8	144678473	144678474	chr8:144678473-144678474	cluster_2			chr17	75447555	75447556	chr17:75447555-75447556	cluster_3
chr4	159644648	159644649	chr4:159644648-159644649	cluster_1			chr22	30605015	30605016	chr22:30605015-30605016	cluster_2			chr1	59349144	59349145	chr1:59349144-59349145	cluster_3
chrX	54556821	54556822	chrX:54556821-54556822	cluster_1			chr17	76929681	76929682	chr17:76929681-76929682	cluster_2			chr11	76494055	76494056	chr11:76494055-76494056	cluster_3
chr12	93861431	93861432	chr12:93861431-93861432	cluster_1			chr3	57582308	57582309	chr3:57582308-57582309	cluster_2			chr2	98207263	98207264	chr2:98207263-98207264	cluster_3
chr7	913144	913145	chr7:913144-913145	cluster_1			chr19	10445560	10445561	chr19:10445560-10445561	cluster_2			chr12	122224526	122224527	chr12:122224526-122224527	cluster_3
chr3	15106748	15106749	chr3:15106748-15106749	cluster_1			chr6	37140174	37140175	chr6:37140174-37140175	cluster_2			chr11	727738	727739	chr11:727738-727739	cluster_3
chr5	180237415	180237416	chr5:180237415-180237416	cluster_1			chr8	128806198	128806199	chr8:128806198-128806199	cluster_2			chr9	136858561	136858562	chr9:136858561-136858562	cluster_3
chr9	100684710	100684711	chr9:100684710-100684711	cluster_1			chr10	102757551	102757552	chr10:102757551-102757552	cluster_2			chr7	72350572	72350573	chr7:72350572-72350573	cluster_3
chr5	61699656	61699657	chr5:61699656-61699657	cluster_1			chr6	37598246	37598247	chr6:37598246-37598247	cluster_2			chr1	204043789	204043790	chr1:204043789-204043790	cluster_3
chr1	38478157	38478158	chr1:38478157-38478158	cluster_1			chr9	139777103	139777104	chr9:139777103-139777104	cluster_2			chr3	46558162	46558163	chr3:46558162-46558163	cluster_3
chr12	10874764	10874765	chr12:10874764-10874765	cluster_1			chr11	67889663	67889664	chr11:67889663-67889664	cluster_2			chr8	119633063	119633064	chr8:119633063-119633064	cluster_3
chr19	55919532	55919533	chr19:55919532-55919533	cluster_1			chr17	65714079	65714080	chr17:65714079-65714080	cluster_2			chr17	27944295	27944296	chr17:27944295-27944296	cluster_3
chr16	2318018	2318019	chr16:2318018-2318019	cluster_1			chr1	120839114	120839115	chr1:120839114-120839115	cluster_2			chr6	43970386	43970387	chr6:43970386-43970387	cluster_3
chr6	157469877	157469878	chr6:157469877-157469878	cluster_1			chr6	42086396	42086397	chr6:42086396-42086397	cluster_2			chr1	16477825	16477826	chr1:16477825-16477826	cluster_3
chr11	61456388	61456389	chr11:61456388-61456389	cluster_1			chr6	43027078	43027079	chr6:43027078-43027079	cluster_2			chr3	48603464	48603465	chr3:48603464-48603465	cluster_3
chr3	131221772	131221773	chr3:131221772-131221773	cluster_1			chr6	33129480	33129481	chr6:33129480-33129481	cluster_2			chr6	15248177	15248178	chr6:15248177-15248178	cluster_3
chr7	140714766	140714767	chr7:140714766-140714767	cluster_1			chr20	30192260	30192261	chr20:30192260-30192261	cluster_2			chr16	16092406	16092407	chr16:16092406-16092407	cluster_3
chr1	115722197	115722198	chr1:115722197-115722198	cluster_1			chr14	77924211	77924212	chr14:77924211-77924212	cluster_2			chr19	16739026	16739027	chr19:16739026-16739027	cluster_3
chr2	95831281	95831282	chr2:95831281-95831282	cluster_1			chr3	46465266	46465267	chr3:46465266-46465267	cluster_2			chr4	41363235	41363236	chr4:41363235-41363236	cluster_3
chr10	51623242	51623243	chr10:51623242-51623243	cluster_1			chr6	30720369	30720370	chr6:30720369-30720370	cluster_2			chr1	160094600	160094601	chr1:160094600-160094601	cluster_3
chr7	135242608	135242609	chr7:135242608-135242609	cluster_1			chr20	23330955	23330956	chr20:23330955-23330956	cluster_2			chr11	13484254	13484255	chr11:13484254-13484255	cluster_3
chr1	93811323	93811324	chr1:93811323-93811324	cluster_1			chr9	123837220	123837221	chr9:123837220-123837221	cluster_2			chr5	176831577	176831578	chr5:176831577-176831578	cluster_3
chr5	70363527	70363528	chr5:70363527-70363528	cluster_1			chr19	16987972	16987973	chr19:16987972-16987973	cluster_2			chr19	1812649	1812650	chr19:1812649-1812650	cluster_3
chr6	30875825	30875826	chr6:30875825-30875826	cluster_1			chr20	33103585	33103586	chr20:33103585-33103586	cluster_2			chr12	122238949	122238950	chr12:122238949-122238950	cluster_3
chr12	25102047	25102048	chr12:25102047-25102048	cluster_1			chr12	49524067	49524068	chr12:49524067-49524068	cluster_2			chr1	28845614	28845615	chr1:28845614-28845615	cluster_3
chr19	797049	797050	chr19:797049-797050	cluster_1			chr14	94811871	94811872	chr14:94811871-94811872	cluster_2			chr5	134463109	134463110	chr5:134463109-134463110	cluster_3
chr16	8891674	8891675	chr16:8891674-8891675	cluster_1			chr16	31192044	31192045	chr16:31192044-31192045	cluster_2			chr6	11633295	11633296	chr6:11633295-11633296	cluster_3
chr19	56181846	56181847	chr19:56181846-56181847	cluster_1			chr4	76650321	76650322	chr4:76650321-76650322	cluster_2			chr14	91526966	91526967	chr14:91526966-91526967	cluster_3
chr11	85195096	85195097	chr11:85195096-85195097	cluster_1			chr4	124318660	124318661	chr4:124318660-124318661	cluster_2			chr11	62599970	62599971	chr11:62599970-62599971	cluster_3
chr10	114833623	114833624	chr10:114833623-114833624	cluster_1			chr1	179851486	179851487	chr1:179851486-179851487	cluster_2			chr7	131223532	131223533	chr7:131223532-131223533	cluster_3
chr7	100450200	100450201	chr7:100450200-100450201	cluster_1			chr11	118780624	118780625	chr11:118780624-118780625	cluster_2			chr14	54863240	54863241	chr14:54863240-54863241	cluster_3
chr3	156892788	156892789	chr3:156892788-156892789	cluster_1			chr6	33577523	33577524	chr6:33577523-33577524	cluster_2			chr12	1583906	1583907	chr12:1583906-1583907	cluster_3
chr17	72199918	72199919	chr17:72199918-72199919	cluster_1			chr1	27865469	27865470	chr1:27865469-27865470	cluster_2			chr11	45826559	45826560	chr11:45826559-45826560	cluster_3
chr17	33469335	33469336	chr17:33469335-33469336	cluster_1			chr6	44019451	44019452	chr6:44019451-44019452	cluster_2			chr10	3817649	3817650	chr10:3817649-3817650	cluster_3
chr1	53163803	53163804	chr1:53163803-53163804	cluster_1			chr19	16988559	16988560	chr19:16988559-16988560	cluster_2			chr19	6740830	6740831	chr19:6740830-6740831	cluster_3
chr17	45569980	45569981	chr17:45569980-45569981	cluster_1			chr1	16470491	16470492	chr1:16470491-16470492	cluster_2			chr6	27759300	27759301	chr6:27759300-27759301	cluster_3
chr5	154062221	154062222	chr5:154062221-154062222	cluster_1			chr6	32145686	32145687	chr6:32145686-32145687	cluster_2			chr17	28256644	28256645	chr17:28256644-28256645	cluster_3
chr2	200324214	200324215	chr2:200324214-200324215	cluster_1			chr6	53224437	53224438	chr6:53224437-53224438	cluster_2			chrX	123095713	123095714	chrX:123095713-123095714	cluster_3
chr8	109455775	109455776	chr8:109455775-109455776	cluster_1			chr14	105147499	105147500	chr14:105147499-105147500	cluster_2			chr7	157095289	157095290	chr7:157095289-157095290	cluster_3
chr10	44070017	44070018	chr10:44070017-44070018	cluster_1			chr11	46315284	46315285	chr11:46315284-46315285	cluster_2			chr21	33785734	33785735	chr21:33785734-33785735	cluster_3
chr10	99642292	99642293	chr10:99642292-99642293	cluster_1			chr19	49467230	49467231	chr19:49467230-49467231	cluster_2			chr10	105421687	105421688	chr10:105421687-105421688	cluster_3
chr10	44101926	44101927	chr10:44101926-44101927	cluster_1			chr16	89627127	89627128	chr16:89627127-89627128	cluster_2			chr15	70767538	70767539	chr15:70767538-70767539	cluster_3
chr5	40756149	40756150	chr5:40756149-40756150	cluster_1			chr20	42565204	42565205	chr20:42565204-42565205	cluster_2			chr1	180124614	180124615	chr1:180124614-180124615	cluster_3
chr3	49066796	49066797	chr3:49066796-49066797	cluster_1			chr12	104682562	104682563	chr12:104682562-104682563	cluster_2			chr14	32670784	32670785	chr14:32670784-32670785	cluster_3
chr15	75497253	75497254	chr15:75497253-75497254	cluster_1			chr7	55201513	55201514	chr7:55201513-55201514	cluster_2			chr19	14097344	14097345	chr19:14097344-14097345	cluster_3
chr2	112732817	112732818	chr2:112732817-112732818	cluster_1			chr14	94812483	94812484	chr14:94812483-94812484	cluster_2			chr14	81685709	81685710	chr14:81685709-81685710	cluster_3
chr2	3622846	3622847	chr2:3622846-3622847	cluster_1			chrX	102941686	102941687	chrX:102941686-102941687	cluster_2			chr19	2900537	2900538	chr19:2900537-2900538	cluster_3
chr18	33039055	33039056	chr18:33039055-33039056	cluster_1			chr20	29612274	29612275	chr20:29612274-29612275	cluster_2			chr22	30819027	30819028	chr22:30819027-30819028	cluster_3
chr11	114178440	114178441	chr11:114178440-114178441	cluster_1			chr11	2952118	2952119	chr11:2952118-2952119	cluster_2			chr20	32251392	32251393	chr20:32251392-32251393	cluster_3
chr12	120884228	120884229	chr12:120884228-120884229	cluster_1			chr11	35160757	35160758	chr11:35160757-35160758	cluster_2			chr5	139038766	139038767	chr5:139038766-139038767	cluster_3
chr1	236260532	236260533	chr1:236260532-236260533	cluster_1			chr9	136203339	136203340	chr9:136203339-136203340	cluster_2			chr19	39184171	39184172	chr19:39184171-39184172	cluster_3
chr19	1383794	1383795	chr19:1383794-1383795	cluster_1			chr6	36954032	36954033	chr6:36954032-36954033	cluster_2			chr11	85339516	85339517	chr11:85339516-85339517	cluster_3
chr15	41407871	41407872	chr15:41407871-41407872	cluster_1			chr11	10921857	10921858	chr11:10921857-10921858	cluster_2			chr11	101982688	101982689	chr11:101982688-101982689	cluster_3
chr10	100083214	100083215	chr10:100083214-100083215	cluster_1			chr17	15166767	15166768	chr17:15166767-15166768	cluster_2			chr3	72537887	72537888	chr3:72537887-72537888	cluster_3
chr16	1470840	1470841	chr16:1470840-1470841	cluster_1			chr1	156737431	156737432	chr1:156737431-156737432	cluster_2			chr1	11120448	11120449	chr1:11120448-11120449	cluster_3
chr14	93412935	93412936	chr14:93412935-93412936	cluster_1			chr19	39210069	39210070	chr19:39210069-39210070	cluster_2			chr3	43911132	43911133	chr3:43911132-43911133	cluster_3
chrX	47050077	47050078	chrX:47050077-47050078	cluster_1			chr11	66726252	66726253	chr11:66726252-66726253	cluster_2			chr12	93963571	93963572	chr12:93963571-93963572	cluster_3
chr10	51371485	51371486	chr10:51371485-51371486	cluster_1			chr15	63796229	63796230	chr15:63796229-63796230	cluster_2			chr6	31465738	31465739	chr6:31465738-31465739	cluster_3
chr5	72794329	72794330	chr5:72794329-72794330	cluster_1			chr17	35767415	35767416	chr17:35767415-35767416	cluster_2			chr5	121414130	121414131	chr5:121414130-121414131	cluster_3
chr19	36066551	36066552	chr19:36066551-36066552	cluster_1			chr6	36954403	36954404	chr6:36954403-36954404	cluster_2			chr22	24639595	24639596	chr22:24639595-24639596	cluster_3
chr6	47277689	47277690	chr6:47277689-47277690	cluster_1			chr7	142506773	142506774	chr7:142506773-142506774	cluster_2			chrX	75369823	75369824	chrX:75369823-75369824	cluster_3
chr11	77348847	77348848	chr11:77348847-77348848	cluster_1			chr4	26322382	26322383	chr4:26322382-26322383	cluster_2			chr1	183203347	183203348	chr1:183203347-183203348	cluster_3
chr4	185655491	185655492	chr4:185655491-185655492	cluster_1			chr1	156475127	156475128	chr1:156475127-156475128	cluster_2			chr11	126153308	126153309	chr11:126153308-126153309	cluster_3
chr17	47592747	47592748	chr17:47592747-47592748	cluster_1			chr20	42648810	42648811	chr20:42648810-42648811	cluster_2			chr15	70784752	70784753	chr15:70784752-70784753	cluster_3
chr5	14264865	14264866	chr5:14264865-14264866	cluster_1			chr19	46195993	46195994	chr19:46195993-46195994	cluster_2			chr19	20163513	20163514	chr19:20163513-20163514	cluster_3
chr1	33831391	33831392	chr1:33831391-33831392	cluster_1			chr11	61582904	61582905	chr11:61582904-61582905	cluster_2			chr11	111636946	111636947	chr11:111636946-111636947	cluster_3
chr2	227700597	227700598	chr2:227700597-227700598	cluster_1			chr17	1014390	1014391	chr17:1014390-1014391	cluster_2			chr16	66549711	66549712	chr16:66549711-66549712	cluster_3
chr4	95129128	95129129	chr4:95129128-95129129	cluster_1			chr6	42134354	42134355	chr6:42134354-42134355	cluster_2			chr7	100860872	100860873	chr7:100860872-100860873	cluster_3
chr2	69116776	69116777	chr2:69116776-69116777	cluster_1			chr5	10556575	10556576	chr5:10556575-10556576	cluster_2			chr11	64020022	64020023	chr11:64020022-64020023	cluster_3
chrX	14047929	14047930	chrX:14047929-14047930	cluster_1			chr4	140476560	140476561	chr4:140476560-140476561	cluster_2			chr15	72523485	72523486	chr15:72523485-72523486	cluster_3
chr1	113008862	113008863	chr1:113008862-113008863	cluster_1			chr18	14970191	14970192	chr18:14970191-14970192	cluster_2			chr4	87855906	87855907	chr4:87855906-87855907	cluster_3
chr1	26324762	26324763	chr1:26324762-26324763	cluster_1			chr6	33588116	33588117	chr6:33588116-33588117	cluster_2			chr10	62703339	62703340	chr10:62703339-62703340	cluster_3
chr1	44445555	44445556	chr1:44445555-44445556	cluster_1			chr11	65625089	65625090	chr11:65625089-65625090	cluster_2			chr7	143533214	143533215	chr7:143533214-143533215	cluster_3
chr2	10830103	10830104	chr2:10830103-10830104	cluster_1			chr3	45634845	45634846	chr3:45634845-45634846	cluster_2			chr8	145748720	145748721	chr8:145748720-145748721	cluster_3
chr19	1897786	1897787	chr19:1897786-1897787	cluster_1			chr11	118661451	118661452	chr11:118661451-118661452	cluster_2			chr6	11632636	11632637	chr6:11632636-11632637	cluster_3
chr17	1933443	1933444	chr17:1933443-1933444	cluster_1			chr20	33104311	33104312	chr20:33104311-33104312	cluster_2			chr7	143533454	143533455	chr7:143533454-143533455	cluster_3
chr17	36453021	36453022	chr17:36453021-36453022	cluster_1			chr12	112546572	112546573	chr12:112546572-112546573	cluster_2			chr5	154136793	154136794	chr5:154136793-154136794	cluster_3
chr2	230045519	230045520	chr2:230045519-230045520	cluster_1			chr11	6341190	6341191	chr11:6341190-6341191	cluster_2			chr2	47029443	47029444	chr2:47029443-47029444	cluster_3
chr5	131892659	131892660	chr5:131892659-131892660	cluster_1			chr1	38158099	38158100	chr1:38158099-38158100	cluster_2			chr3	184032184	184032185	chr3:184032184-184032185	cluster_3
chr4	109571827	109571828	chr4:109571827-109571828	cluster_1			chr11	11998995	11998996	chr11:11998995-11998996	cluster_2			chr12	92540183	92540184	chr12:92540183-92540184	cluster_3
chr1	117099468	117099469	chr1:117099468-117099469	cluster_1			chr3	9438607	9438608	chr3:9438607-9438608	cluster_2			chr6	2765522	2765523	chr6:2765522-2765523	cluster_3
chr2	173648169	173648170	chr2:173648169-173648170	cluster_1			chr20	23331846	23331847	chr20:23331846-23331847	cluster_2			chr3	193852877	193852878	chr3:193852877-193852878	cluster_3
chrX	45711280	45711281	chrX:45711280-45711281	cluster_1			chr19	41829667	41829668	chr19:41829667-41829668	cluster_2			chr8	99957602	99957603	chr8:99957602-99957603	cluster_3
chr21	30257599	30257600	chr21:30257599-30257600	cluster_1			chr12	94853581	94853582	chr12:94853581-94853582	cluster_2			chr20	32398956	32398957	chr20:32398956-32398957	cluster_3
chr12	49454702	49454703	chr12:49454702-49454703	cluster_1			chr16	2090341	2090342	chr16:2090341-2090342	cluster_2			chr9	74526061	74526062	chr9:74526061-74526062	cluster_3
chr16	89984424	89984425	chr16:89984424-89984425	cluster_1			chr4	7219920	7219921	chr4:7219920-7219921	cluster_2			chr1	202976902	202976903	chr1:202976902-202976903	cluster_3
chr1	26758604	26758605	chr1:26758604-26758605	cluster_1			chr17	74733331	74733332	chr17:74733331-74733332	cluster_2			chr14	54430404	54430405	chr14:54430404-54430405	cluster_3
chr4	20701943	20701944	chr4:20701943-20701944	cluster_1			chr1	228748276	228748277	chr1:228748276-228748277	cluster_2			chr10	47093555	47093556	chr10:47093555-47093556	cluster_3
chr1	218458669	218458670	chr1:218458669-218458670	cluster_1			chr17	36608314	36608315	chr17:36608314-36608315	cluster_2			chr6	35149821	35149822	chr6:35149821-35149822	cluster_3
chr12	69979412	69979413	chr12:69979412-69979413	cluster_1			chr6	139695772	139695773	chr6:139695772-139695773	cluster_2			chr8	102138606	102138607	chr8:102138606-102138607	cluster_3
chr16	69788768	69788769	chr16:69788768-69788769	cluster_1			chr20	34204119	34204120	chr20:34204119-34204120	cluster_2			chr19	8420721	8420722	chr19:8420721-8420722	cluster_3
chr22	30987941	30987942	chr22:30987941-30987942	cluster_1			chr11	46316371	46316372	chr11:46316371-46316372	cluster_2			chr2	101510500	101510501	chr2:101510500-101510501	cluster_3
chr19	41168856	41168857	chr19:41168856-41168857	cluster_1			chr1	155533203	155533204	chr1:155533203-155533204	cluster_2			chr1	113247631	113247632	chr1:113247631-113247632	cluster_3
chr6	109103690	109103691	chr6:109103690-109103691	cluster_1			chr6	43891301	43891302	chr6:43891301-43891302	cluster_2			chrX	153236740	153236741	chrX:153236740-153236741	cluster_3
chr7	127983906	127983907	chr7:127983906-127983907	cluster_1			chr17	30051280	30051281	chr17:30051280-30051281	cluster_2			chr2	47077272	47077273	chr2:47077272-47077273	cluster_3
chr17	56327221	56327222	chr17:56327221-56327222	cluster_1			chr17	46970092	46970093	chr17:46970092-46970093	cluster_2			chr21	48055097	48055098	chr21:48055097-48055098	cluster_3
chr5	172759109	172759110	chr5:172759109-172759110	cluster_1			chr2	87756859	87756860	chr2:87756859-87756860	cluster_2			chr5	133512551	133512552	chr5:133512551-133512552	cluster_3
chr16	18801559	18801560	chr16:18801559-18801560	cluster_1			chr21	45188111	45188112	chr21:45188111-45188112	cluster_2			chr8	90770082	90770083	chr8:90770082-90770083	cluster_3
chr1	35325501	35325502	chr1:35325501-35325502	cluster_1			chr16	3071857	3071858	chr16:3071857-3071858	cluster_2			chr12	57914494	57914495	chr12:57914494-57914495	cluster_3
chr2	55920909	55920910	chr2:55920909-55920910	cluster_1			chr14	20937753	20937754	chr14:20937753-20937754	cluster_2			chr8	13224399	13224400	chr8:13224399-13224400	cluster_3
chr8	10697429	10697430	chr8:10697429-10697430	cluster_1			chr6	35996147	35996148	chr6:35996147-35996148	cluster_2			chr17	40177083	40177084	chr17:40177083-40177084	cluster_3
chrX	57022069	57022070	chrX:57022069-57022070	cluster_1			chr17	48142120	48142121	chr17:48142120-48142121	cluster_2			chr9	117350523	117350524	chr9:117350523-117350524	cluster_3
chr2	11919444	11919445	chr2:11919444-11919445	cluster_1			chr7	155083008	155083009	chr7:155083008-155083009	cluster_2			chr7	76073362	76073363	chr7:76073362-76073363	cluster_3
							chr1	43407565	43407566	chr1:43407565-43407566	cluster_2			chr14	61995666	61995667	chr14:61995666-61995667	cluster_3
							chr14	93512478	93512479	chr14:93512478-93512479	cluster_2			chr3	64172955	64172956	chr3:64172955-64172956	cluster_3
							chr1	144538316	144538317	chr1:144538316-144538317	cluster_2			chr17	80833510	80833511	chr17:80833510-80833511	cluster_3
							chr6	126101431	126101432	chr6:126101431-126101432	cluster_2			chr5	145581571	145581572	chr5:145581571-145581572	cluster_3
							chr17	7740237	7740238	chr17:7740237-7740238	cluster_2			chr11	85884131	85884132	chr11:85884131-85884132	cluster_3
							chr2	204623845	204623846	chr2:204623845-204623846	cluster_2			chr5	71403548	71403549	chr5:71403548-71403549	cluster_3
							chr6	4403148	4403149	chr6:4403148-4403149	cluster_2			chr5	176854460	176854461	chr5:176854460-176854461	cluster_3
							chr1	169455416	169455417	chr1:169455416-169455417	cluster_2			chr14	61189971	61189972	chr14:61189971-61189972	cluster_3
							chr9	130324229	130324230	chr9:130324229-130324230	cluster_2			chr2	173293026	173293027	chr2:173293026-173293027	cluster_3
							chr20	1396810	1396811	chr20:1396810-1396811	cluster_2			chr12	7053097	7053098	chr12:7053097-7053098	cluster_3
							chr6	53659623	53659624	chr6:53659623-53659624	cluster_2			chr7	142103210	142103211	chr7:142103210-142103211	cluster_3
							chr1	209848548	209848549	chr1:209848548-209848549	cluster_2			chr1	15323409	15323410	chr1:15323409-15323410	cluster_3
							chr19	45927107	45927108	chr19:45927107-45927108	cluster_2			chr1	43815049	43815050	chr1:43815049-43815050	cluster_3
							chr1	155197230	155197231	chr1:155197230-155197231	cluster_2			chr17	74023597	74023598	chr17:74023597-74023598	cluster_3
							chr3	49711135	49711136	chr3:49711135-49711136	cluster_2			chr10	120949970	120949971	chr10:120949970-120949971	cluster_3
							chr7	150924285	150924286	chr7:150924285-150924286	cluster_2			chr9	124888341	124888342	chr9:124888341-124888342	cluster_3
							chr9	127597031	127597032	chr9:127597031-127597032	cluster_2			chr12	125412452	125412453	chr12:125412452-125412453	cluster_3
							chr5	148290456	148290457	chr5:148290456-148290457	cluster_2			chr1	236135229	236135230	chr1:236135229-236135230	cluster_3
							chr4	111119928	111119929	chr4:111119928-111119929	cluster_2			chr5	109025701	109025702	chr5:109025701-109025702	cluster_3
							chr6	11394178	11394179	chr6:11394178-11394179	cluster_2			chr20	19974316	19974317	chr20:19974316-19974317	cluster_3
							chr5	149852931	149852932	chr5:149852931-149852932	cluster_2			chr3	11685354	11685355	chr3:11685354-11685355	cluster_3
							chr4	2795846	2795847	chr4:2795846-2795847	cluster_2			chr2	85133279	85133280	chr2:85133279-85133280	cluster_3
							chr11	460703	460704	chr11:460703-460704	cluster_2			chr1	64059283	64059284	chr1:64059283-64059284	cluster_3
							chr7	5466337	5466338	chr7:5466337-5466338	cluster_2			chr21	42513123	42513124	chr21:42513123-42513124	cluster_3
							chr1	44302326	44302327	chr1:44302326-44302327	cluster_2			chr1	65886614	65886615	chr1:65886614-65886615	cluster_3
							chr11	118661980	118661981	chr11:118661980-118661981	cluster_2			chr6	40968117	40968118	chr6:40968117-40968118	cluster_3
							chr1	149812451	149812452	chr1:149812451-149812452	cluster_2			chr2	88355438	88355439	chr2:88355438-88355439	cluster_3
							chr3	57937298	57937299	chr3:57937298-57937299	cluster_2			chr3	58038384	58038385	chr3:58038384-58038385	cluster_3
							chr8	145017394	145017395	chr8:145017394-145017395	cluster_2			chr19	46220764	46220765	chr19:46220764-46220765	cluster_3
							chr20	44440992	44440993	chr20:44440992-44440993	cluster_2			chr1	203425022	203425023	chr1:203425022-203425023	cluster_3
							chr17	4870178	4870179	chr17:4870178-4870179	cluster_2			chr10	134923892	134923893	chr10:134923892-134923893	cluster_3
							chr19	8385627	8385628	chr19:8385627-8385628	cluster_2			chr6	31878212	31878213	chr6:31878212-31878213	cluster_3
							chr1	26827337	26827338	chr1:26827337-26827338	cluster_2			chr17	71189111	71189112	chr17:71189111-71189112	cluster_3
							chr8	144097566	144097567	chr8:144097566-144097567	cluster_2			chr1	236133784	236133785	chr1:236133784-236133785	cluster_3
							chr11	65239728	65239729	chr11:65239728-65239729	cluster_2			chr20	48553501	48553502	chr20:48553501-48553502	cluster_3
							chr14	65704864	65704865	chr14:65704864-65704865	cluster_2			chr7	155022147	155022148	chr7:155022147-155022148	cluster_3
							chr7	148823318	148823319	chr7:148823318-148823319	cluster_2			chr19	47759806	47759807	chr19:47759806-47759807	cluster_3
							chr1	59221307	59221308	chr1:59221307-59221308	cluster_2			chr5	134476784	134476785	chr5:134476784-134476785	cluster_3
							chr17	38668593	38668594	chr17:38668593-38668594	cluster_2			chr17	30081378	30081379	chr17:30081378-30081379	cluster_3
							chr2	110085622	110085623	chr2:110085622-110085623	cluster_2			chr19	35739776	35739777	chr19:35739776-35739777	cluster_3
							chr1	151254732	151254733	chr1:151254732-151254733	cluster_2			chr19	11805662	11805663	chr19:11805662-11805663	cluster_3
							chr12	123011340	123011341	chr12:123011340-123011341	cluster_2			chr1	68152525	68152526	chr1:68152525-68152526	cluster_3
							chr6	158464961	158464962	chr6:158464961-158464962	cluster_2			chr2	232540020	232540021	chr2:232540020-232540021	cluster_3
							chr6	34204789	34204790	chr6:34204789-34204790	cluster_2			chr9	117670672	117670673	chr9:117670672-117670673	cluster_3
							chr1	16125672	16125673	chr1:16125672-16125673	cluster_2			chr10	135092475	135092476	chr10:135092475-135092476	cluster_3
							chr11	67804516	67804517	chr11:67804516-67804517	cluster_2			chr8	26309112	26309113	chr8:26309112-26309113	cluster_3
							chr6	35656939	35656940	chr6:35656939-35656940	cluster_2			chr16	70728100	70728101	chr16:70728100-70728101	cluster_3
							chr6	11771218	11771219	chr6:11771218-11771219	cluster_2			chr12	53765222	53765223	chr12:53765222-53765223	cluster_3
							chr14	93502648	93502649	chr14:93502648-93502649	cluster_2			chr12	123436147	123436148	chr12:123436147-123436148	cluster_3
							chr11	66406180	66406181	chr11:66406180-66406181	cluster_2			chr4	40059098	40059099	chr4:40059098-40059099	cluster_3
							chr2	86114979	86114980	chr2:86114979-86114980	cluster_2			chr11	10476626	10476627	chr11:10476626-10476627	cluster_3
							chr16	11707891	11707892	chr16:11707891-11707892	cluster_2			chr9	37948162	37948163	chr9:37948162-37948163	cluster_3
							chr1	17231587	17231588	chr1:17231587-17231588	cluster_2			chr3	124554447	124554448	chr3:124554447-124554448	cluster_3
							chr6	31371248	31371249	chr6:31371248-31371249	cluster_2			chr20	62526211	62526212	chr20:62526211-62526212	cluster_3
							chr7	151572493	151572494	chr7:151572493-151572494	cluster_2			chr18	20716766	20716767	chr18:20716766-20716767	cluster_3
							chr11	63381171	63381172	chr11:63381171-63381172	cluster_2			chr11	94842363	94842364	chr11:94842363-94842364	cluster_3
							chr10	73526684	73526685	chr10:73526684-73526685	cluster_2			chr9	42252196	42252197	chr9:42252196-42252197	cluster_3
							chr7	148824201	148824202	chr7:148824201-148824202	cluster_2			chr14	102553411	102553412	chr14:102553411-102553412	cluster_3
							chr6	52416899	52416900	chr6:52416899-52416900	cluster_2			chr11	6633583	6633584	chr11:6633583-6633584	cluster_3
							chr18	33768477	33768478	chr18:33768477-33768478	cluster_2			chr1	9460765	9460766	chr1:9460765-9460766	cluster_3
							chr20	60962098	60962099	chr20:60962098-60962099	cluster_2			chr1	201977421	201977422	chr1:201977421-201977422	cluster_3
							chr17	48287977	48287978	chr17:48287977-48287978	cluster_2			chr9	67301428	67301429	chr9:67301428-67301429	cluster_3
							chr6	3826500	3826501	chr6:3826500-3826501	cluster_2			chr7	143892494	143892495	chr7:143892494-143892495	cluster_3
							chr11	62313250	62313251	chr11:62313250-62313251	cluster_2			chr5	86563931	86563932	chr5:86563931-86563932	cluster_3
							chr6	74171675	74171676	chr6:74171675-74171676	cluster_2			chr9	136023057	136023058	chr9:136023057-136023058	cluster_3
							chr19	12902220	12902221	chr19:12902220-12902221	cluster_2			chr13	50656196	50656197	chr13:50656196-50656197	cluster_3
							chr20	61283585	61283586	chr20:61283585-61283586	cluster_2			chr11	64949873	64949874	chr11:64949873-64949874	cluster_3
							chr7	134855617	134855618	chr7:134855617-134855618	cluster_2			chr8	145634328	145634329	chr8:145634328-145634329	cluster_3
							chr6	33217400	33217401	chr6:33217400-33217401	cluster_2			chr9	99179716	99179717	chr9:99179716-99179717	cluster_3
							chr1	165798214	165798215	chr1:165798214-165798215	cluster_2			chr7	852752	852753	chr7:852752-852753	cluster_3
							chr19	13162635	13162636	chr19:13162635-13162636	cluster_2			chr10	17157487	17157488	chr10:17157487-17157488	cluster_3
							chr5	5146361	5146362	chr5:5146361-5146362	cluster_2			chr6	31126424	31126425	chr6:31126424-31126425	cluster_3
							chr1	41966670	41966671	chr1:41966670-41966671	cluster_2			chr12	109227426	109227427	chr12:109227426-109227427	cluster_3
							chr7	150785742	150785743	chr7:150785742-150785743	cluster_2			chr7	130794674	130794675	chr7:130794674-130794675	cluster_3
							chr11	34074983	34074984	chr11:34074983-34074984	cluster_2			chr16	4476190	4476191	chr16:4476190-4476191	cluster_3
							chr17	17140600	17140601	chr17:17140600-17140601	cluster_2			chr15	70766904	70766905	chr15:70766904-70766905	cluster_3
							chr8	128863910	128863911	chr8:128863910-128863911	cluster_2			chr13	111177057	111177058	chr13:111177057-111177058	cluster_3
							chr2	27593373	27593374	chr2:27593373-27593374	cluster_2			chr5	142785053	142785054	chr5:142785053-142785054	cluster_3
							chr5	142625639	142625640	chr5:142625639-142625640	cluster_2			chr1	159861524	159861525	chr1:159861524-159861525	cluster_3
							chr19	2427593	2427594	chr19:2427593-2427594	cluster_2			chr17	58677697	58677698	chr17:58677697-58677698	cluster_3
							chr19	13273699	13273700	chr19:13273699-13273700	cluster_2			chr4	40996657	40996658	chr4:40996657-40996658	cluster_3
							chr11	707800	707801	chr11:707800-707801	cluster_2			chr3	14294846	14294847	chr3:14294846-14294847	cluster_3
							chr2	204624982	204624983	chr2:204624982-204624983	cluster_2			chr5	139421541	139421542	chr5:139421541-139421542	cluster_3
							chr6	170102162	170102163	chr6:170102162-170102163	cluster_2			chr19	12099459	12099460	chr19:12099459-12099460	cluster_3
							chr4	73935594	73935595	chr4:73935594-73935595	cluster_2			chr22	46942903	46942904	chr22:46942903-46942904	cluster_3
							chr10	101492021	101492022	chr10:101492021-101492022	cluster_2			chr9	72874030	72874031	chr9:72874030-72874031	cluster_3
							chr11	118991922	118991923	chr11:118991922-118991923	cluster_2			chr16	31085152	31085153	chr16:31085152-31085153	cluster_3
							chr14	73525311	73525312	chr14:73525311-73525312	cluster_2			chr17	74520898	74520899	chr17:74520898-74520899	cluster_3
							chr12	89746272	89746273	chr12:89746272-89746273	cluster_2			chr10	105881518	105881519	chr10:105881518-105881519	cluster_3
							chr10	123900803	123900804	chr10:123900803-123900804	cluster_2			chr16	31085620	31085621	chr16:31085620-31085621	cluster_3
							chr19	2236846	2236847	chr19:2236846-2236847	cluster_2			chr11	59437242	59437243	chr11:59437242-59437243	cluster_3
							chr1	228768423	228768424	chr1:228768423-228768424	cluster_2			chrX	114795468	114795469	chrX:114795468-114795469	cluster_3
							chr19	13275538	13275539	chr19:13275538-13275539	cluster_2			chr10	99080023	99080024	chr10:99080023-99080024	cluster_3
							chr7	131338189	131338190	chr7:131338189-131338190	cluster_2			chr11	62538442	62538443	chr11:62538442-62538443	cluster_3
							chr11	93517367	93517368	chr11:93517367-93517368	cluster_2			chr20	4021156	4021157	chr20:4021156-4021157	cluster_3
							chr19	47363318	47363319	chr19:47363318-47363319	cluster_2			chr9	84177777	84177778	chr9:84177777-84177778	cluster_3
							chr19	36980248	36980249	chr19:36980248-36980249	cluster_2			chr1	16465497	16465498	chr1:16465497-16465498	cluster_3
							chr19	11200952	11200953	chr19:11200952-11200953	cluster_2			chr10	102802833	102802834	chr10:102802833-102802834	cluster_3
							chr3	46988879	46988880	chr3:46988879-46988880	cluster_2			chr11	69640343	69640344	chr11:69640343-69640344	cluster_3
							chr17	29908619	29908620	chr17:29908619-29908620	cluster_2			chr7	65215610	65215611	chr7:65215610-65215611	cluster_3
							chr5	176944077	176944078	chr5:176944077-176944078	cluster_2			chr11	9385358	9385359	chr11:9385358-9385359	cluster_3
							chr2	55844827	55844828	chr2:55844827-55844828	cluster_2			chr8	131540731	131540732	chr8:131540731-131540732	cluster_3
							chr7	102244957	102244958	chr7:102244957-102244958	cluster_2			chr15	72521021	72521022	chr15:72521021-72521022	cluster_3
							chr11	63381771	63381772	chr11:63381771-63381772	cluster_2			chr17	79895044	79895045	chr17:79895044-79895045	cluster_3
							chr9	130890597	130890598	chr9:130890597-130890598	cluster_2			chr17	40575380	40575381	chr17:40575380-40575381	cluster_3
							chr2	47297155	47297156	chr2:47297155-47297156	cluster_2			chr11	119571737	119571738	chr11:119571737-119571738	cluster_3
							chr7	66119066	66119067	chr7:66119066-66119067	cluster_2			chr12	104848986	104848987	chr12:104848986-104848987	cluster_3
							chr11	10326367	10326368	chr11:10326367-10326368	cluster_2			chr8	61863808	61863809	chr8:61863808-61863809	cluster_3
							chr19	38755954	38755955	chr19:38755954-38755955	cluster_2			chr19	53238273	53238274	chr19:53238273-53238274	cluster_3
							chr16	4994900	4994901	chr16:4994900-4994901	cluster_2			chr6	31325118	31325119	chr6:31325118-31325119	cluster_3
							chr9	130565402	130565403	chr9:130565402-130565403	cluster_2			chr11	192147	192148	chr11:192147-192148	cluster_3
							chr12	120632530	120632531	chr12:120632530-120632531	cluster_2			chr18	43407782	43407783	chr18:43407782-43407783	cluster_3
							chr11	10830795	10830796	chr11:10830795-10830796	cluster_2			chr6	90007818	90007819	chr6:90007818-90007819	cluster_3
							chrX	40033720	40033721	chrX:40033720-40033721	cluster_2			chr17	33570779	33570780	chr17:33570779-33570780	cluster_3
							chr1	150208865	150208866	chr1:150208865-150208866	cluster_2			chr6	27655427	27655428	chr6:27655427-27655428	cluster_3
							chr16	4526303	4526304	chr16:4526303-4526304	cluster_2			chr7	24796509	24796510	chr7:24796509-24796510	cluster_3
							chr9	130281718	130281719	chr9:130281718-130281719	cluster_2			chr1	244467655	244467656	chr1:244467655-244467656	cluster_3
							chr19	55897423	55897424	chr19:55897423-55897424	cluster_2			chr6	28911423	28911424	chr6:28911423-28911424	cluster_3
							chr8	123793559	123793560	chr8:123793559-123793560	cluster_2			chr2	47419152	47419153	chr2:47419152-47419153	cluster_3
							chr17	4853150	4853151	chr17:4853150-4853151	cluster_2			chr19	53239207	53239208	chr19:53239207-53239208	cluster_3
							chr11	64885110	64885111	chr11:64885110-64885111	cluster_2			chr10	91405342	91405343	chr10:91405342-91405343	cluster_3
							chr21	46712539	46712540	chr21:46712539-46712540	cluster_2			chr21	46335013	46335014	chr21:46335013-46335014	cluster_3
							chr2	10418730	10418731	chr2:10418730-10418731	cluster_2			chr12	94493464	94493465	chr12:94493464-94493465	cluster_3
							chr2	28613575	28613576	chr2:28613575-28613576	cluster_2			chr9	84174774	84174775	chr9:84174774-84174775	cluster_3
							chr1	171454610	171454611	chr1:171454610-171454611	cluster_2			chr7	55545864	55545865	chr7:55545864-55545865	cluster_3
							chr2	113399155	113399156	chr2:113399155-113399156	cluster_2			chr8	141467981	141467982	chr8:141467981-141467982	cluster_3
							chr1	228775881	228775882	chr1:228775881-228775882	cluster_2			chr6	37521554	37521555	chr6:37521554-37521555	cluster_3
							chr19	55987604	55987605	chr19:55987604-55987605	cluster_2			chr4	7966948	7966949	chr4:7966948-7966949	cluster_3
							chr12	31227226	31227227	chr12:31227226-31227227	cluster_2			chr2	232545165	232545166	chr2:232545165-232545166	cluster_3
							chr14	51863240	51863241	chr14:51863240-51863241	cluster_2			chr19	34664459	34664460	chr19:34664459-34664460	cluster_3
							chr8	142037115	142037116	chr8:142037115-142037116	cluster_2			chr5	148552130	148552131	chr5:148552130-148552131	cluster_3
							chr2	190649438	190649439	chr2:190649438-190649439	cluster_2			chr5	76382638	76382639	chr5:76382638-76382639	cluster_3
							chr1	36690452	36690453	chr1:36690452-36690453	cluster_2			chr1	204043085	204043086	chr1:204043085-204043086	cluster_3
							chr10	112174597	112174598	chr10:112174597-112174598	cluster_2			chr5	173191625	173191626	chr5:173191625-173191626	cluster_3
							chr6	32049088	32049089	chr6:32049088-32049089	cluster_2			chr1	67390542	67390543	chr1:67390542-67390543	cluster_3
							chr17	7184781	7184782	chr17:7184781-7184782	cluster_2			chr2	133043944	133043945	chr2:133043944-133043945	cluster_3
							chr11	796488	796489	chr11:796488-796489	cluster_2			chr17	71188580	71188581	chr17:71188580-71188581	cluster_3
							chr12	105065703	105065704	chr12:105065703-105065704	cluster_2			chr14	51296955	51296956	chr14:51296955-51296956	cluster_3
							chr1	150207118	150207119	chr1:150207118-150207119	cluster_2			chr16	31084592	31084593	chr16:31084592-31084593	cluster_3
							chr10	80910129	80910130	chr10:80910129-80910130	cluster_2			chr19	1248660	1248661	chr19:1248660-1248661	cluster_3
							chr11	96123349	96123350	chr11:96123349-96123350	cluster_2			chr17	45798206	45798207	chr17:45798206-45798207	cluster_3
							chr17	49244479	49244480	chr17:49244479-49244480	cluster_2			chr19	52303826	52303827	chr19:52303826-52303827	cluster_3
							chr8	142163650	142163651	chr8:142163650-142163651	cluster_2			chr1	20125864	20125865	chr1:20125864-20125865	cluster_3
							chr1	1624592	1624593	chr1:1624592-1624593	cluster_2			chr6	137112823	137112824	chr6:137112823-137112824	cluster_3
							chr4	1037596	1037597	chr4:1037596-1037597	cluster_2			chr18	8947741	8947742	chr18:8947741-8947742	cluster_3
							chr6	111195269	111195270	chr6:111195269-111195270	cluster_2			chr19	18700356	18700357	chr19:18700356-18700357	cluster_3
							chr6	36853672	36853673	chr6:36853672-36853673	cluster_2			chr20	37101468	37101469	chr20:37101468-37101469	cluster_3
							chr20	49292755	49292756	chr20:49292755-49292756	cluster_2			chr7	30067860	30067861	chr7:30067860-30067861	cluster_3
							chr20	49295035	49295036	chr20:49295035-49295036	cluster_2			chr20	60097012	60097013	chr20:60097012-60097013	cluster_3
							chr17	79829797	79829798	chr17:79829797-79829798	cluster_2			chr20	328682	328683	chr20:328682-328683	cluster_3
							chr1	156084016	156084017	chr1:156084016-156084017	cluster_2			chr20	44486020	44486021	chr20:44486020-44486021	cluster_3
							chr1	156721637	156721638	chr1:156721637-156721638	cluster_2			chr1	109370870	109370871	chr1:109370870-109370871	cluster_3
							chr1	109234812	109234813	chr1:109234812-109234813	cluster_2			chr7	100183880	100183881	chr7:100183880-100183881	cluster_3
							chr9	127595235	127595236	chr9:127595235-127595236	cluster_2			chr17	19656587	19656588	chr17:19656587-19656588	cluster_3
							chr17	18218387	18218388	chr17:18218387-18218388	cluster_2			chr17	9580190	9580191	chr17:9580190-9580191	cluster_3
							chr5	133862415	133862416	chr5:133862415-133862416	cluster_2			chr20	60957999	60958000	chr20:60957999-60958000	cluster_3
							chr19	41816266	41816267	chr19:41816266-41816267	cluster_2			chr12	111840824	111840825	chr12:111840824-111840825	cluster_3
							chr2	87303641	87303642	chr2:87303641-87303642	cluster_2			chr5	76463732	76463733	chr5:76463732-76463733	cluster_3
							chr9	110512313	110512314	chr9:110512313-110512314	cluster_2			chr14	53620254	53620255	chr14:53620254-53620255	cluster_3
							chr11	130017459	130017460	chr11:130017459-130017460	cluster_2			chr9	100818724	100818725	chr9:100818724-100818725	cluster_3
							chr19	48829314	48829315	chr19:48829314-48829315	cluster_2			chr11	66511972	66511973	chr11:66511972-66511973	cluster_3
							chr7	100743707	100743708	chr7:100743707-100743708	cluster_2			chr11	124633208	124633209	chr11:124633208-124633209	cluster_3
							chr7	75988126	75988127	chr7:75988126-75988127	cluster_2			chr8	126618789	126618790	chr8:126618789-126618790	cluster_3
							chr14	74318644	74318645	chr14:74318644-74318645	cluster_2			chr9	84304906	84304907	chr9:84304906-84304907	cluster_3
							chr19	18433787	18433788	chr19:18433787-18433788	cluster_2			chr20	32078347	32078348	chr20:32078347-32078348	cluster_3
							chr19	17586492	17586493	chr19:17586492-17586493	cluster_2			chr21	44394113	44394114	chr21:44394113-44394114	cluster_3
							chr6	44022224	44022225	chr6:44022224-44022225	cluster_2			chr18	19928808	19928809	chr18:19928808-19928809	cluster_3
							chr2	111878872	111878873	chr2:111878872-111878873	cluster_2			chr8	23656132	23656133	chr8:23656132-23656133	cluster_3
							chr17	16119204	16119205	chr17:16119204-16119205	cluster_2			chr3	47843922	47843923	chr3:47843922-47843923	cluster_3
							chr1	235092836	235092837	chr1:235092836-235092837	cluster_2			chr19	2163604	2163605	chr19:2163604-2163605	cluster_3
							chr19	18434079	18434080	chr19:18434079-18434080	cluster_2			chr18	3650170	3650171	chr18:3650170-3650171	cluster_3
							chr18	3451603	3451604	chr18:3451603-3451604	cluster_2			chr20	48925565	48925566	chr20:48925565-48925566	cluster_3
							chr20	50366846	50366847	chr20:50366846-50366847	cluster_2			chr7	41926652	41926653	chr7:41926652-41926653	cluster_3
							chr9	139120505	139120506	chr9:139120505-139120506	cluster_2			chr9	103114673	103114674	chr9:103114673-103114674	cluster_3
							chr11	61560161	61560162	chr11:61560161-61560162	cluster_2			chr17	41173480	41173481	chr17:41173480-41173481	cluster_3
							chr11	118780170	118780171	chr11:118780170-118780171	cluster_2			chr8	142216590	142216591	chr8:142216590-142216591	cluster_3
							chr2	114041646	114041647	chr2:114041646-114041647	cluster_2			chr6	28303792	28303793	chr6:28303792-28303793	cluster_3
							chr21	46784127	46784128	chr21:46784127-46784128	cluster_2			chr20	48553138	48553139	chr20:48553138-48553139	cluster_3
							chr19	2475010	2475011	chr19:2475010-2475011	cluster_2			chr3	41012871	41012872	chr3:41012871-41012872	cluster_3
							chr10	75647711	75647712	chr10:75647711-75647712	cluster_2			chr10	75173609	75173610	chr10:75173609-75173610	cluster_3
							chr18	8800677	8800678	chr18:8800677-8800678	cluster_2			chr19	12098537	12098538	chr19:12098537-12098538	cluster_3
							chr3	187457944	187457945	chr3:187457944-187457945	cluster_2			chr11	119469486	119469487	chr11:119469486-119469487	cluster_3
							chr1	19253127	19253128	chr1:19253127-19253128	cluster_2			chr19	3035424	3035425	chr19:3035424-3035425	cluster_3
							chr3	47554880	47554881	chr3:47554880-47554881	cluster_2			chr11	85956369	85956370	chr11:85956369-85956370	cluster_3
							chr10	101381219	101381220	chr10:101381219-101381220	cluster_2			chr5	72608404	72608405	chr5:72608404-72608405	cluster_3
							chr15	40631247	40631248	chr15:40631247-40631248	cluster_2			chr10	15139552	15139553	chr10:15139552-15139553	cluster_3
							chr1	228766135	228766136	chr1:228766135-228766136	cluster_2			chr3	197214926	197214927	chr3:197214926-197214927	cluster_3
							chr12	46385746	46385747	chr12:46385746-46385747	cluster_2			chr6	166419841	166419842	chr6:166419841-166419842	cluster_3
							chr19	19030602	19030603	chr19:19030602-19030603	cluster_2			chr14	65170844	65170845	chr14:65170844-65170845	cluster_3
							chr12	113659645	113659646	chr12:113659645-113659646	cluster_2			chr7	73130073	73130074	chr7:73130073-73130074	cluster_3
							chr15	75932498	75932499	chr15:75932498-75932499	cluster_2			chr7	76237316	76237317	chr7:76237316-76237317	cluster_3
							chr10	17270585	17270586	chr10:17270585-17270586	cluster_2			chr11	68870433	68870434	chr11:68870433-68870434	cluster_3
							chr1	78148610	78148611	chr1:78148610-78148611	cluster_2			chr19	45251091	45251092	chr19:45251091-45251092	cluster_3
							chr21	46847889	46847890	chr21:46847889-46847890	cluster_2			chr19	1249472	1249473	chr19:1249472-1249473	cluster_3
							chr4	7632328	7632329	chr4:7632328-7632329	cluster_2			chr17	40896931	40896932	chr17:40896931-40896932	cluster_3
							chr1	227127627	227127628	chr1:227127627-227127628	cluster_2			chr6	159290452	159290453	chr6:159290452-159290453	cluster_3
							chr1	149822386	149822387	chr1:149822386-149822387	cluster_2			chr10	125853221	125853222	chr10:125853221-125853222	cluster_3
							chr2	61763928	61763929	chr2:61763928-61763929	cluster_2			chr11	62328211	62328212	chr11:62328211-62328212	cluster_3
							chr1	32404256	32404257	chr1:32404256-32404257	cluster_2			chr7	94285792	94285793	chr7:94285792-94285793	cluster_3
							chr1	228766944	228766945	chr1:228766944-228766945	cluster_2			chr22	37638779	37638780	chr22:37638779-37638780	cluster_3
							chr7	155754647	155754648	chr7:155754647-155754648	cluster_2			chr17	63051924	63051925	chr17:63051924-63051925	cluster_3
							chr5	133890308	133890309	chr5:133890308-133890309	cluster_2			chr11	64611122	64611123	chr11:64611122-64611123	cluster_3
							chr7	155088695	155088696	chr7:155088695-155088696	cluster_2			chr6	11653667	11653668	chr6:11653667-11653668	cluster_3
							chr8	94753209	94753210	chr8:94753209-94753210	cluster_2			chr1	25045513	25045514	chr1:25045513-25045514	cluster_3
							chr1	86073008	86073009	chr1:86073008-86073009	cluster_2			chr10	81963435	81963436	chr10:81963435-81963436	cluster_3
							chr1	201431235	201431236	chr1:201431235-201431236	cluster_2			chr17	63053732	63053733	chr17:63053732-63053733	cluster_3
							chr5	36152296	36152297	chr5:36152296-36152297	cluster_2			chr2	131129638	131129639	chr2:131129638-131129639	cluster_3
							chr19	36618773	36618774	chr19:36618773-36618774	cluster_2			chr20	23735915	23735916	chr20:23735915-23735916	cluster_3
							chr7	130581962	130581963	chr7:130581962-130581963	cluster_2			chr17	15902992	15902993	chr17:15902992-15902993	cluster_3
							chr3	49377696	49377697	chr3:49377696-49377697	cluster_2			chr1	181057738	181057739	chr1:181057738-181057739	cluster_3
							chr11	124953063	124953064	chr11:124953063-124953064	cluster_2			chr19	53141099	53141100	chr19:53141099-53141100	cluster_3
							chr11	3078680	3078681	chr11:3078680-3078681	cluster_2			chr1	59347363	59347364	chr1:59347363-59347364	cluster_3
							chr10	5654072	5654073	chr10:5654072-5654073	cluster_2			chr2	27273664	27273665	chr2:27273664-27273665	cluster_3
							chr17	30049597	30049598	chr17:30049597-30049598	cluster_2			chr17	70335534	70335535	chr17:70335534-70335535	cluster_3
							chr14	50511873	50511874	chr14:50511873-50511874	cluster_2			chr6	10426833	10426834	chr6:10426833-10426834	cluster_3
							chr5	131794969	131794970	chr5:131794969-131794970	cluster_2			chr5	131746836	131746837	chr5:131746836-131746837	cluster_3
							chr5	102456001	102456002	chr5:102456001-102456002	cluster_2			chr9	136739733	136739734	chr9:136739733-136739734	cluster_3
							chr17	81067410	81067411	chr17:81067410-81067411	cluster_2			chr17	2296877	2296878	chr17:2296877-2296878	cluster_3
							chr6	167617628	167617629	chr6:167617628-167617629	cluster_2			chr18	12377780	12377781	chr18:12377780-12377781	cluster_3
							chr9	136577269	136577270	chr9:136577269-136577270	cluster_2			chr20	17550508	17550509	chr20:17550508-17550509	cluster_3
							chr10	104389545	104389546	chr10:104389545-104389546	cluster_2			chr17	38716675	38716676	chr17:38716675-38716676	cluster_3
							chr5	154317862	154317863	chr5:154317862-154317863	cluster_2			chr14	77428226	77428227	chr14:77428226-77428227	cluster_3
							chr20	30429940	30429941	chr20:30429940-30429941	cluster_2			chr20	389281	389282	chr20:389281-389282	cluster_3
							chr8	144033697	144033698	chr8:144033697-144033698	cluster_2			chr20	35169999	35170000	chr20:35169999-35170000	cluster_3
							chr17	61510738	61510739	chr17:61510738-61510739	cluster_2			chr16	82689168	82689169	chr16:82689168-82689169	cluster_3
							chr10	120840247	120840248	chr10:120840247-120840248	cluster_2			chr5	168006714	168006715	chr5:168006714-168006715	cluster_3
							chr1	45805989	45805990	chr1:45805989-45805990	cluster_2			chr1	205718506	205718507	chr1:205718506-205718507	cluster_3
							chr20	61422912	61422913	chr20:61422912-61422913	cluster_2			chr7	99687016	99687017	chr7:99687016-99687017	cluster_3
							chr19	17622807	17622808	chr19:17622807-17622808	cluster_2			chr1	149785074	149785075	chr1:149785074-149785075	cluster_3
							chr2	74756507	74756508	chr2:74756507-74756508	cluster_2			chr6	167411321	167411322	chr6:167411321-167411322	cluster_3
							chr22	35983646	35983647	chr22:35983646-35983647	cluster_2			chr7	101917208	101917209	chr7:101917208-101917209	cluster_3
							chr8	23082550	23082551	chr8:23082550-23082551	cluster_2			chr1	22262927	22262928	chr1:22262927-22262928	cluster_3
							chr17	5487959	5487960	chr17:5487959-5487960	cluster_2			chr11	829573	829574	chr11:829573-829574	cluster_3
							chr19	18528070	18528071	chr19:18528070-18528071	cluster_2			chr9	131873775	131873776	chr9:131873775-131873776	cluster_3
							chr10	49197317	49197318	chr10:49197317-49197318	cluster_2			chr6	36723614	36723615	chr6:36723614-36723615	cluster_3
							chr4	103266717	103266718	chr4:103266717-103266718	cluster_2			chr6	134273535	134273536	chr6:134273535-134273536	cluster_3
							chr6	4359113	4359114	chr6:4359113-4359114	cluster_2			chr17	27452204	27452205	chr17:27452204-27452205	cluster_3
							chr6	170746942	170746943	chr6:170746942-170746943	cluster_2			chr12	123436904	123436905	chr12:123436904-123436905	cluster_3
							chr1	43833185	43833186	chr1:43833185-43833186	cluster_2			chr10	105128473	105128474	chr10:105128473-105128474	cluster_3
							chr6	24775298	24775299	chr6:24775298-24775299	cluster_2			chr2	65066288	65066289	chr2:65066288-65066289	cluster_3
							chr19	7968541	7968542	chr19:7968541-7968542	cluster_2			chr19	1251521	1251522	chr19:1251521-1251522	cluster_3
							chr10	102792676	102792677	chr10:102792676-102792677	cluster_2			chr2	27274065	27274066	chr2:27274065-27274066	cluster_3
							chr11	70090231	70090232	chr11:70090231-70090232	cluster_2			chr17	21185774	21185775	chr17:21185774-21185775	cluster_3
							chr11	130016493	130016494	chr11:130016493-130016494	cluster_2			chr16	85038306	85038307	chr16:85038306-85038307	cluster_3
							chr2	122287975	122287976	chr2:122287975-122287976	cluster_2			chr6	13362849	13362850	chr6:13362849-13362850	cluster_3
							chr14	53258041	53258042	chr14:53258041-53258042	cluster_2			chr1	17914320	17914321	chr1:17914320-17914321	cluster_3
							chr17	49243484	49243485	chr17:49243484-49243485	cluster_2			chr11	35684765	35684766	chr11:35684765-35684766	cluster_3
							chr5	137090108	137090109	chr5:137090108-137090109	cluster_2			chr17	7789084	7789085	chr17:7789084-7789085	cluster_3
							chr7	99005685	99005686	chr7:99005685-99005686	cluster_2			chr1	30182433	30182434	chr1:30182433-30182434	cluster_3
							chr8	128931140	128931141	chr8:128931140-128931141	cluster_2			chr9	139380374	139380375	chr9:139380374-139380375	cluster_3
							chr6	44144986	44144987	chr6:44144986-44144987	cluster_2			chr17	79935471	79935472	chr17:79935471-79935472	cluster_3
							chr11	130596296	130596297	chr11:130596296-130596297	cluster_2			chr5	10636272	10636273	chr5:10636272-10636273	cluster_3
							chr10	70660491	70660492	chr10:70660491-70660492	cluster_2			chr12	104875052	104875053	chr12:104875052-104875053	cluster_3
							chr2	91763983	91763984	chr2:91763983-91763984	cluster_2			chr17	7961072	7961073	chr17:7961072-7961073	cluster_3
							chr11	67122220	67122221	chr11:67122220-67122221	cluster_2			chr3	194992136	194992137	chr3:194992136-194992137	cluster_3
							chr6	170747610	170747611	chr6:170747610-170747611	cluster_2			chr2	99082335	99082336	chr2:99082335-99082336	cluster_3
							chr1	155293215	155293216	chr1:155293215-155293216	cluster_2			chr14	90864968	90864969	chr14:90864968-90864969	cluster_3
							chr6	170102883	170102884	chr6:170102883-170102884	cluster_2			chr10	71892678	71892679	chr10:71892678-71892679	cluster_3
							chr6	44231351	44231352	chr6:44231351-44231352	cluster_2			chr19	18570695	18570696	chr19:18570695-18570696	cluster_3
							chr22	46365105	46365106	chr22:46365105-46365106	cluster_2			chr10	3930402	3930403	chr10:3930402-3930403	cluster_3
							chr17	75118763	75118764	chr17:75118763-75118764	cluster_2			chr3	193852457	193852458	chr3:193852457-193852458	cluster_3
							chr6	42219835	42219836	chr6:42219835-42219836	cluster_2			chr7	123389400	123389401	chr7:123389400-123389401	cluster_3
							chr1	94313101	94313102	chr1:94313101-94313102	cluster_2			chr5	141229247	141229248	chr5:141229247-141229248	cluster_3
							chr11	72853601	72853602	chr11:72853601-72853602	cluster_2			chr2	232574699	232574700	chr2:232574699-232574700	cluster_3
							chr10	70661093	70661094	chr10:70661093-70661094	cluster_2			chr4	13922796	13922797	chr4:13922796-13922797	cluster_3
							chr21	38936842	38936843	chr21:38936842-38936843	cluster_2			chr1	65532527	65532528	chr1:65532527-65532528	cluster_3
							chr10	114121947	114121948	chr10:114121947-114121948	cluster_2			chr3	45649480	45649481	chr3:45649480-45649481	cluster_3
							chr11	70090938	70090939	chr11:70090938-70090939	cluster_2			chr21	36511248	36511249	chr21:36511248-36511249	cluster_3
							chr17	41446627	41446628	chr17:41446627-41446628	cluster_2			chr12	80329096	80329097	chr12:80329096-80329097	cluster_3
							chr10	43916488	43916489	chr10:43916488-43916489	cluster_2			chr5	17250096	17250097	chr5:17250096-17250097	cluster_3
							chr19	10380283	10380284	chr19:10380283-10380284	cluster_2			chr17	78235440	78235441	chr17:78235440-78235441	cluster_3
							chr5	159688633	159688634	chr5:159688633-159688634	cluster_2			chr1	204049041	204049042	chr1:204049041-204049042	cluster_3
							chr1	156631217	156631218	chr1:156631217-156631218	cluster_2			chr14	53196878	53196879	chr14:53196878-53196879	cluster_3
							chr7	5635876	5635877	chr7:5635876-5635877	cluster_2			chr17	59488933	59488934	chr17:59488933-59488934	cluster_3
							chr17	48474957	48474958	chr17:48474957-48474958	cluster_2			chrX	153601310	153601311	chrX:153601310-153601311	cluster_3
							chr1	59280978	59280979	chr1:59280978-59280979	cluster_2			chr3	194991416	194991417	chr3:194991416-194991417	cluster_3
							chr2	219524503	219524504	chr2:219524503-219524504	cluster_2			chr18	29598956	29598957	chr18:29598956-29598957	cluster_3
							chr17	30823774	30823775	chr17:30823774-30823775	cluster_2			chr3	8783586	8783587	chr3:8783586-8783587	cluster_3
							chr7	99006424	99006425	chr7:99006424-99006425	cluster_2			chr2	171673377	171673378	chr2:171673377-171673378	cluster_3
							chr3	58147707	58147708	chr3:58147707-58147708	cluster_2			chr1	150981019	150981020	chr1:150981019-150981020	cluster_3
							chr1	111991869	111991870	chr1:111991869-111991870	cluster_2			chr1	204463295	204463296	chr1:204463295-204463296	cluster_3
							chr17	1621034	1621035	chr17:1621034-1621035	cluster_2			chr14	89882528	89882529	chr14:89882528-89882529	cluster_3
							chr6	33422401	33422402	chr6:33422401-33422402	cluster_2			chr6	43819047	43819048	chr6:43819047-43819048	cluster_3
							chr11	69235432	69235433	chr11:69235432-69235433	cluster_2			chr1	25876295	25876296	chr1:25876295-25876296	cluster_3
							chr1	17896306	17896307	chr1:17896306-17896307	cluster_2			chr19	42721787	42721788	chr19:42721787-42721788	cluster_3
							chr16	30076777	30076778	chr16:30076777-30076778	cluster_2			chr3	57741971	57741972	chr3:57741971-57741972	cluster_3
							chr12	104350998	104350999	chr12:104350998-104350999	cluster_2			chr10	81077679	81077680	chr10:81077679-81077680	cluster_3
							chr9	140171568	140171569	chr9:140171568-140171569	cluster_2			chr6	71123814	71123815	chr6:71123814-71123815	cluster_3
							chr6	41747839	41747840	chr6:41747839-41747840	cluster_2			chr7	47521907	47521908	chr7:47521907-47521908	cluster_3
							chr19	1101896	1101897	chr19:1101896-1101897	cluster_2			chr8	28209094	28209095	chr8:28209094-28209095	cluster_3
							chr1	246729492	246729493	chr1:246729492-246729493	cluster_2			chr2	10548210	10548211	chr2:10548210-10548211	cluster_3
							chr9	132251469	132251470	chr9:132251469-132251470	cluster_2			chr3	152878618	152878619	chr3:152878618-152878619	cluster_3
							chr8	23081411	23081412	chr8:23081411-23081412	cluster_2			chr17	73629312	73629313	chr17:73629312-73629313	cluster_3
							chr17	76353435	76353436	chr17:76353435-76353436	cluster_2			chr6	36288306	36288307	chr6:36288306-36288307	cluster_3
							chr11	119455636	119455637	chr11:119455636-119455637	cluster_2			chr17	7137967	7137968	chr17:7137967-7137968	cluster_3
							chr1	153541169	153541170	chr1:153541169-153541170	cluster_2			chr2	113388786	113388787	chr2:113388786-113388787	cluster_3
							chr21	36015119	36015120	chr21:36015119-36015120	cluster_2			chr1	160176008	160176009	chr1:160176008-160176009	cluster_3
							chr8	135844746	135844747	chr8:135844746-135844747	cluster_2			chr5	141061377	141061378	chr5:141061377-141061378	cluster_3
							chr11	64099413	64099414	chr11:64099413-64099414	cluster_2			chr6	46844102	46844103	chr6:46844102-46844103	cluster_3
							chr7	32996839	32996840	chr7:32996839-32996840	cluster_2			chr5	118407432	118407433	chr5:118407432-118407433	cluster_3
							chr11	18656454	18656455	chr11:18656454-18656455	cluster_2			chr17	7517302	7517303	chr17:7517302-7517303	cluster_3
							chr3	15688574	15688575	chr3:15688574-15688575	cluster_2			chr20	50248213	50248214	chr20:50248213-50248214	cluster_3
							chr17	43662579	43662580	chr17:43662579-43662580	cluster_2			chr5	139487296	139487297	chr5:139487296-139487297	cluster_3
							chr17	75121825	75121826	chr17:75121825-75121826	cluster_2			chr10	3867622	3867623	chr10:3867622-3867623	cluster_3
							chr12	101801940	101801941	chr12:101801940-101801941	cluster_2			chr21	43460404	43460405	chr21:43460404-43460405	cluster_3
							chr3	38496095	38496096	chr3:38496095-38496096	cluster_2			chr10	100069460	100069461	chr10:100069460-100069461	cluster_3
							chr3	16102114	16102115	chr3:16102114-16102115	cluster_2			chr19	34856168	34856169	chr19:34856168-34856169	cluster_3
							chr17	7254459	7254460	chr17:7254459-7254460	cluster_2			chr2	171572147	171572148	chr2:171572147-171572148	cluster_3
							chr10	61666689	61666690	chr10:61666689-61666690	cluster_2			chr17	28877172	28877173	chr17:28877172-28877173	cluster_3
							chr6	29944451	29944452	chr6:29944451-29944452	cluster_2			chr3	134034524	134034525	chr3:134034524-134034525	cluster_3
							chr8	142249901	142249902	chr8:142249901-142249902	cluster_2			chr5	142362274	142362275	chr5:142362274-142362275	cluster_3
[truncated: 4,083 more rows]

[truncated: 31 more sheets: Fig4A, Fig4C, Fig4D, Fig4F, Fig4G, Fig5D, Fig6C, Fig6D, Fig6E, Fig6F, Fig6G, S1FigA, S1FigB, S1FigD, S1FigE, S2FigB, S2FigC, S2FigE, S2FigF, S4FigA …]
